# Supplementary material for: Salinity Effects on Guard Cell Proteome in Chenopodium quinoa
Source: Int J Mol Sci. 2021 Jan 4;22(1):428. doi: 10.3390/ijms22010428 (PMC7794931; doi:10.3390/ijms22010428)
Supplement: Supplementary file 1 [file ijms-22-00428-s001.zip]

Archive with 1 entries (1 files):
- ijms-1042550-supplementary.xlsx
