# Supplementary material for: Salinity Effects on Guard Cell Proteome in Chenopodium quinoa
Source: Int J Mol Sci. 2021 Jan 4;22(1):428. doi: 10.3390/ijms22010428 (PMC7794931; doi:10.3390/ijms22010428)
Supplement: Supplementary file 1 [file ijms-22-00428-s001.zip › ijms-1042550-supplementary.xlsx]

## Sheet: Total proteins 
LFQ intensity C1	LFQ intensity C2	LFQ intensity C3	LFQ intensity C4		LFQ intensity S1	LFQ intensity S2	LFQ intensity S3	LFQ intensity S4			Potential contaminant	Student's T-test Significant C_S	Student's T-test significant	Peptides	Razor + unique peptides	Unique peptides	Sequence coverage [%]	Unique + razor sequence coverage [%]	Unique sequence coverage [%]	Mol. weight [kDa]	Q-value	Score	Intensity	MS/MS count	Razor + unique peptides C1	Razor + unique peptides C2	Razor + unique peptides C3	Razor + unique peptides C4	Razor + unique peptides S1	Razor + unique peptides S2	Razor + unique peptides S3	Razor + unique peptides S4	Unique peptides C1	Unique peptides C2	Unique peptides C3	Unique peptides C4	Unique peptides S1	Unique peptides S2	Unique peptides S3	Unique peptides S4	-Log Student's T-test p-value C_S	Student's T-test q-value C_S	Student's T-test Difference C_S	Student's T-test Test statistic C_S	Fasta headers
#!{Type}E	E	E	E		E	E	E	E			C	C	C	N	N	N	N	N	N	N	N	N	N	N	N	N	N	N	N	N	N	N	N	N	N	N	N	N	N	N	N	N	N	N	T
Control 1	Control 2	Control 3	Control 4		Salt1	Salt2	Salt3	Salt4																																						HRD	TAIR	swiss prot
33.4852	33.2934	33.1906	33.4886		33.3612	33.2858	33.4823	33.2782						41	41	1	78.3	78.3	2.1	51.753	0	323.31	160110000000	1583	40	38	35	37	39	38	37	39	1	1	0	0	1	1	1	0	0.0501225	0.918184	0.0125284	0.142963	XP_021757275.1 ribulose bisphosphate carboxylase/oxygenase activase, chloroplastic isoform X1 [Chenopodium quinoa]	Ribulose bisphosphate carboxylase/oxygenase activase	AT2G39730.1 rubisco activase	sp|P10871|RCA_SPIOL Ribulose bisphosphate carboxylase/oxygenase activase, chloroplastic	AT2G21660
32.9202	32.9626	32.3869	32.4089		33.0464	33.0416	32.5982	32.9371						16	16	5	72.3	72.3	25.9	40.598	0	323.31	110760000000	1232	16	16	16	16	16	16	16	16	5	5	5	5	5	5	5	5	0.587114	0.369792	-0.23619	-1.24733	XP_021763378.1 GDSL esterase/lipase At4g28780-like [Chenopodium quinoa]	GDSL esterase/lipase family	AT4G28780.1 GDSL-like Lipase/Acylhydrolase superfamily protein	sp|Q9SVU5|GDL67_ARATH GDSL esterase/lipase At4g28780	AT3G16640
32.4491	32.3567	32.3327	32.6261		32.5631	32.5556	32.6625	32.3719						30	30	30	61.7	61.7	61.7	52.625	0	323.31	90963000000	1379	30	30	29	29	30	30	28	30	30	30	29	29	30	30	28	30	0.492224	0.437076	-0.0971375	-1.07925	YP_009380136.1 ribulose-1,5-bisphosphate carboxylase/oxygenase large subunit (chloroplast) [Chenopodium quinoa];ARV87362.1 ribulose 1,5-bisphosphate carboxylase/oxygenase large subunit (chloroplast) [Chenopodium quinoa];ARS00939.1 ribulose-1,5-bisphosphate	Ribulose bisphosphate carboxylase large chain	ATCG00490.1 ribulose-bisphosphate carboxylase	sp|P19160|RBL_ATRPA Ribulose bisphosphate carboxylase large chain	AT5G54270
32.444	32.3826	32.2261	32.5975		31.6751	31.6909	31.7177	31.7363				+	C_S	34	34	8	63.9	63.9	18.4	83.405	0	323.31	66978000000	1147	30	30	29	29	33	32	31	31	5	5	5	5	7	6	7	6	3.9955	0.00110106	0.707541	9.06567	XP_021730258.1 beta-D-xylosidase 1-like [Chenopodium quinoa]	Beta xylosidase	AT5G49360.1 beta-xylosidase 1	sp|Q9FGY1|BXL1_ARATH Beta-D-xylosidase 1	AT3G01500
31.7823	31.6936	31.6753	31.5791		29.8039	29.982	29.6757	30.1004				+	C_S	9	9	9	68.3	68.3	68.3	28.181	0	323.31	28016000000	463	9	9	9	9	9	9	9	9	9	9	9	9	9	9	9	9	5.64048	0.000117144	1.79207	17.4279	XP_021750895.1 endochitinase EP3-like [Chenopodium quinoa]	Chitinase	AT3G54420.1 homolog of carrot EP3-3 chitinase	sp|Q9M2U5|CHI5_ARATH Endochitinase EP3	AT3G05010
31.6103	31.5141	31.5205	31.587		31.0611	30.9718	30.7367	30.9515				+	C_S	22	22	21	71.4	71.4	69.4	39.084	0	323.31	34333000000	620	22	22	21	22	22	22	21	21	21	21	20	21	21	21	20	20	3.87136	0.00134529	0.627698	8.61649	XP_021736301.1 LOW QUALITY PROTEIN: glyceraldehyde-3-phosphate dehydrogenase-like [Chenopodium quinoa]	Glyceraldehyde-3-phosphate dehydrogenase	AT1G13440.1 glyceraldehyde-3-phosphate dehydrogenase C2	sp|P34783|G3P_ATRNU Glyceraldehyde-3-phosphate dehydrogenase	AT1G04400
31.4004	31.4081	31.4205	31.4465		32.3269	32.358	32.0902	32.3035				+	C_S	21	21	2	52.5	52.5	2.2	40.187	0	323.31	66356000000	1051	20	20	18	19	20	20	21	17	2	2	2	2	2	2	2	2	5.04401	0.000266528	-0.85074	-13.7927	XP_021758142.1 uncharacterized protein LOC110723137 [Chenopodium quinoa]	Allergen Act d 3	AT5G11420.1 transmembrane protein%2C putative (Protein of unknown function%2C DUF642)	sp|A1BG28|ARGR_CHLPD Arginine repressor	AT1G12480
31.3966	31.4616	31.1978	31.423		31.5114	31.4502	31.5481	31.3916						28	27	27	71.7	69.7	69.7	59.123	0	323.31	43282000000	1022	26	26	27	27	26	26	25	27	26	26	27	27	26	26	25	27	0.76264	0.268307	-0.105525	-1.54742	XP_021747433.1 ATP synthase subunit beta, mitochondrial [Chenopodium quinoa];XP_021727103.1 ATP synthase subunit beta, mitochondrial-like [Chenopodium quinoa]	ATP synthase subunit beta	AT5G08680.1 ATP synthase alpha/beta family protein	sp|P17614|ATPBM_NICPL ATP synthase subunit beta, mitochondrial	AT4G14480
31.0957	32.0048	31.287	30.94		33.1173	33.4269	32.1756	33.0785				+	C_S	7	7	4	76.8	76.8	55.1	21.593	0	273.41	87948000000	483	7	7	7	7	7	7	7	7	4	4	4	4	4	4	4	4	2.39691	0.0156258	-1.61772	-4.52188	XP_021750120.1 auxin-binding protein ABP19a-like [Chenopodium quinoa]	Germin-like protein	AT5G20630.1 germin 3	sp|Q9ZRA4|AB19A_PRUPE Auxin-binding protein ABP19a	AT4G01370
31.8268	31.1988	31.4374	30.7261		32.3504	32.823	31.3046	32.5248						7	4	4	76.6	55	55	21.774	0	147.64	57044000000	169	3	4	4	4	4	4	4	4	3	4	4	4	4	4	4	4	1.25493	0.117056	-0.953412	-2.36897	XP_021715009.1 auxin-binding protein ABP19a-like [Chenopodium quinoa]	Germin-like protein	AT5G20630.1 germin 3	sp|Q9ZRA4|AB19A_PRUPE Auxin-binding protein ABP19a	AT1G08810
31.2738	31.2164	31.0932	31.3824		31.5731	31.5501	31.552	31.5327				+	C_S	14	14	5	65.5	65.5	23.4	33.488	0	305.98	44564000000	580	13	13	14	13	13	13	14	12	5	5	5	4	4	5	5	4	2.65669	0.00990896	-0.310498	-5.10778	XP_021718449.1 probable xyloglucan endotransglucosylase/hydrolase protein 6 [Chenopodium quinoa]	Xyloglucan endotransglucosylase/hydrolase	AT5G65730.1 xyloglucan endotransglucosylase/hydrolase 6	sp|Q8LF99|XTH6_ARATH Probable xyloglucan endotransglucosylase/hydrolase protein 6	AT3G24140
31.1577	30.9292	30.9879	31.3696		31.5026	31.3591	31.2067	31.2361						12	12	12	91.7	91.7	91.7	20.697	0	323.31	48806000000	1125	11	12	12	12	12	12	12	11	11	12	12	12	12	12	12	11	0.911861	0.209213	-0.215016	-1.79676	XP_021774313.1 jasmonate-induced protein homolog [Chenopodium quinoa];XP_021774312.1 jasmonate-induced protein homolog [Chenopodium quinoa];XP_021774311.1 jasmonate-induced protein homolog [Chenopodium quinoa];XP_021774310.1 jasmonate-induced protein homol	Oleate hydratase	AT1G51620.2 Protein kinase superfamily protein	sp|P42764|JIPH_ATRCA Jasmonate-induced protein homolog	AT4G08920
30.9652	31.0145	31.1662	31.2042		31.5548	31.5406	31.7542	31.814				+	C_S	27	27	10	63.2	63.2	26.7	64.55	0	323.31	43709000000	531	26	26	24	25	27	27	26	27	10	10	9	9	10	10	10	10	3.16516	0.00425689	-0.578358	-6.40352	XP_021720377.1 pectinesterase-like [Chenopodium quinoa]	Pectinesterase	AT3G14310.1 pectin methylesterase 3	sp|P83948|PME3_CITSI Pectinesterase 3	AT3G11410
30.9557	31.1415	30.9764	31.1294		31.3009	31.2527	31.3302	31.2848				+	C_S	32	32	4	78.4	78.4	7.8	56.934	0	323.31	39153000000	868	29	30	29	29	30	30	29	29	3	3	4	4	4	4	4	4	2.46259	0.0141344	-0.241389	-4.66571	XP_021747694.1 serine hydroxymethyltransferase, mitochondrial-like [Chenopodium quinoa];XP_021747689.1 serine hydroxymethyltransferase, mitochondrial-like [Chenopodium quinoa]	Serine hydroxymethyltransferase	AT4G37930.1 serine transhydroxymethyltransferase 1	sp|P50433|GLYM_SOLTU Serine hydroxymethyltransferase, mitochondrial	AT3G05030
31.1684	30.9292	30.6841	31.099		30.2085	30.1938	30.1475	30.2245				+	C_S	14	14	4	51.6	51.6	12.1	35.214	0	323.31	23562000000	413	14	14	14	14	14	13	14	14	4	4	4	4	4	3	4	4	3.41389	0.00286314	0.776637	7.12185	XP_021732931.1 peroxidase 4-like [Chenopodium quinoa]	Peroxidase	AT5G05340.1 Peroxidase superfamily protein	sp|A7NY33|PER4_VITVI Peroxidase 4	AT4G18950
30.9718	31.197	30.7068	30.919		32.0536	32.1285	31.7058	31.9464				+	C_S	45	45	14	67.3	67.3	20.4	104.32	0	323.31	48706000000	944	39	42	42	43	45	44	44	44	10	12	12	12	14	14	14	14	3.50462	0.00250078	-1.00996	-7.39952	XP_021754057.1 alpha-xylosidase 1-like [Chenopodium quinoa]	Alpha-glucosidase, putative	AT1G68560.1 alpha-xylosidase 1	sp|Q9S7Y7|XYL1_ARATH Alpha-xylosidase 1	AT2G18960
30.7835	30.7059	30.6312	30.9972		31.1612	31.1054	31.2172	31.1495				+	C_S	21	21	2	91.3	91.3	6.3	26.967	0	323.31	31331000000	487	20	20	20	20	20	21	21	21	2	2	2	2	2	2	2	2	2.43602	0.0146968	-0.378895	-4.60721	XP_021768991.1 triosephosphate isomerase, cytosolic-like [Chenopodium quinoa]	Triosephosphate isomerase	AT3G55440.1 triosephosphate isomerase	sp|P48494|TPIS_ORYSJ Triosephosphate isomerase, cytosolic	AT4G20260
30.7547	30.5865	30.8585	30.9152		29.8599	29.9299	30.1287	29.8912				+	C_S	27	27	3	75.7	75.7	14.7	44.285	0	295.78	19835000000	446	26	26	27	27	26	26	27	27	2	2	3	3	2	2	3	3	3.91573	0.0012588	0.826327	8.77476	XP_021732579.1 aminomethyltransferase, mitochondrial-like [Chenopodium quinoa];XP_021732577.1 aminomethyltransferase, mitochondrial-like [Chenopodium quinoa];XP_021732576.1 aminomethyltransferase, mitochondrial-like [Chenopodium quinoa]	Aminomethyltransferase	AT1G11860.3 Glycine cleavage T-protein family	sp|P93256|GCST_MESCR Aminomethyltransferase, mitochondrial	AT2G16630
30.7214	30.5395	30.6279	30.9616		30.6587	30.5891	30.7625	30.602						40	15	0	76.6	25.9	0	51.753	0	311.2	25572000000	446	13	13	13	13	14	14	14	14	0	0	0	0	0	0	0	0	0.244238	0.669089	0.0595722	0.600968	XP_021769039.1 ribulose bisphosphate carboxylase/oxygenase activase, chloroplastic-like isoform X1 [Chenopodium quinoa]	Ribulose bisphosphate carboxylase/oxygenase activase	AT2G39730.1 rubisco activase	sp|P10871|RCA_SPIOL Ribulose bisphosphate carboxylase/oxygenase activase, chloroplastic	AT3G17000
30.5489	30.7036	30.658	30.755		29.8777	29.9403	29.863	29.8525				+	C_S	18	18	3	57.9	57.9	9.2	49.324	0	241.19	22986000000	712	18	18	16	17	17	16	16	16	3	3	2	2	3	3	2	2	5.46587	0.000148742	0.783031	16.2782	XP_021756095.1 elongation factor 1-alpha [Chenopodium quinoa];XP_021744297.1 elongation factor 1-alpha [Chenopodium quinoa];XP_021744218.1 elongation factor 1-alpha [Chenopodium quinoa];XP_021744216.1 elongation factor 1-alpha [Chenopodium quinoa];XP_02174	Elongation factor 1-alpha	AT1G07920.1 GTP binding Elongation factor Tu family protein	sp|P17786|EF1A_SOLLC Elongation factor 1-alpha	AT1G17280
30.6701	30.6246	30.4936	30.8766		29.5168	29.5228	29.6105	29.4746				+	C_S	19	19	5	67.1	67.1	18	43.062	0	323.31	16657000000	492	17	18	19	18	16	18	15	16	4	4	5	4	4	4	4	4	4.97853	0.000285111	1.1351	13.4409	XP_021768389.1 pectin acetylesterase 8-like isoform X2 [Chenopodium quinoa];XP_021768388.1 pectin acetylesterase 8-like isoform X1 [Chenopodium quinoa]	Pectin acetylesterase	AT4G19420.4 Pectinacetylesterase family protein	sp|Q6DBP4|PAE8_ARATH Pectin acetylesterase 8	AT1G32080
30.6508	30.5907	30.6382	30.7645		30.308	30.297	30.5906	30.3335				+	C_S	58	58	6	72.8	72.8	11.3	93.69	0	323.31	23641000000	746	52	50	54	55	53	55	53	49	6	4	5	6	5	6	5	5	1.90758	0.036947	0.278733	3.52975	XP_021774523.1 elongation factor 2-like [Chenopodium quinoa];XP_021774521.1 elongation factor 2-like [Chenopodium quinoa];XP_021717047.1 elongation factor 2-like [Chenopodium quinoa]	Elongation factor 2	AT1G56070.1 Ribosomal protein S5/Elongation factor G/III/V family protein	sp|O23755|EF2_BETVU Elongation factor 2	AT5G20090
30.5418	30.6501	30.4971	30.5925		29.5843	29.6199	29.6532	29.5381				+	C_S	24	24	24	79.4	79.4	79.4	40.392	0	311.77	16794000000	465	23	22	19	24	22	21	20	20	23	22	19	24	22	21	20	20	6.42009	6.40823e-05	0.971491	23.5973	XP_021764638.1 peroxisomal (S)-2-hydroxy-acid oxidase isoform X1 [Chenopodium quinoa];XP_021764639.1 peroxisomal (S)-2-hydroxy-acid oxidase isoform X2 [Chenopodium quinoa]	Peroxisomal (S)-2-hydroxy-acid oxidase	AT3G14420.1 Aldolase-type TIM barrel family protein	sp|P05414|GOX_SPIOL Peroxisomal (S)-2-hydroxy-acid oxidase	AT1G69850
30.6309	30.5848	30.3039	30.6579		30.4337	30.4652	30.2591	30.3231						23	23	23	81.2	81.2	81.2	36.554	0	323.31	22313000000	504	22	22	22	23	22	21	23	22	22	22	22	23	22	21	23	22	0.937635	0.200745	0.174066	1.8396	XP_021751491.1 glucan endo-1,3-beta-glucosidase-like [Chenopodium quinoa]	Glucan endo-1,3-beta-glucosidase	AT4G16260.1 Glycosyl hydrolase superfamily protein	sp|A7PQW3|E13B_VITVI Glucan endo-1,3-beta-glucosidase	AT2G28930
30.5596	30.5637	30.2963	30.4308		30.0904	30.0933	30.0021	30.0285				+	C_S	33	33	32	86.5	86.5	84.3	53.731	0	323.31	18983000000	600	33	33	32	32	32	33	32	32	32	32	31	31	31	32	31	31	3.04137	0.00523113	0.40897	6.06792	YP_009380137.1 AtpB (chloroplast) [Chenopodium quinoa];ARV87363.1 ATP synthase CF1 beta subunit (chloroplast) [Chenopodium quinoa];ARS00940.1 AtpB (chloroplast) [Chenopodium quinoa]	ATP synthase subunit beta	ATCG00480.1 ATP synthase subunit beta	sp|P00825|ATPB_SPIOL ATP synthase subunit beta, chloroplastic	AT1G51140
30.3373	30.368	30.2416	30.4285		29.9076	29.9792	30.1064	30.1478				+	C_S	30	30	3	68.4	68.4	12	50.863	0	323.31	18287000000	587	28	29	29	30	30	29	30	29	3	3	3	3	3	3	3	3	2.40582	0.0153628	0.308614	4.54124	XP_021722807.1 phosphoglycerate kinase, chloroplastic-like [Chenopodium quinoa]	Phosphoglycerate kinase	AT3G12780.1 phosphoglycerate kinase 1	sp|P29409|PGKH_SPIOL Phosphoglycerate kinase, chloroplastic	AT2G20875
30.2034	30.0655	30.2033	30.3146		29.1242	29.132	29.4177	29.2052				+	C_S	49	49	2	48.2	48.2	2	105.05	0	323.31	12823000000	548	46	48	46	49	42	43	44	41	2	2	2	2	2	2	2	1	4.57331	0.000497548	0.976912	11.4442	XP_021723433.1 plasma membrane ATPase 4-like [Chenopodium quinoa]	Plasma membrane ATPase	AT2G18960.1 H -ATPase 1	sp|Q03194|PMA4_NICPL Plasma membrane ATPase 4	AT1G63700
30.1516	30.1106	30.1546	30.1441		28.9423	29.0193	29.102	28.9445				+	C_S	16	16	14	48.3	48.3	48.3	46.726	0	235.21	11495000000	299	16	16	16	16	16	16	13	14	14	14	14	14	14	14	12	13	6.959	3.01955e-05	1.13819	29.0651	XP_021750345.1 basic 7S globulin-like [Chenopodium quinoa]	Basic 7s globulin	AT1G03220.1 Eukaryotic aspartyl protease family protein	sp|P13917|7SB1_SOYBN Basic 7S globulin	AT5G47100
30.093	30.0335	30.0786	30.1957		30.1487	30.2529	30.3403	30.1274						40	40	6	72.7	72.7	18.7	94.342	0	323.31	18812000000	589	38	37	37	38	40	40	38	36	4	4	5	5	6	6	6	3	1.00468	0.180002	-0.117141	-1.95096	XP_021716437.1 beta-galactosidase 1-like [Chenopodium quinoa]	Beta-galactosidase	AT3G13750.1 beta galactosidase 1	sp|Q9SCW1|BGAL1_ARATH Beta-galactosidase 1	AT3G50360
29.8999	29.8156	30.4185	30.1681		30.7212	30.6013	30.8324	30.8627				+	C_S	18	18	15	94.6	94.6	87.3	21.512	0	264.77	23058000000	289	17	16	16	18	18	17	17	17	14	13	14	15	15	15	15	15	2.41066	0.015274	-0.678884	-4.55178	XP_021769335.1 jasmonate-induced protein homolog [Chenopodium quinoa];XP_021769333.1 jasmonate-induced protein homolog [Chenopodium quinoa];XP_021769332.1 jasmonate-induced protein homolog [Chenopodium quinoa]	Peptidase	AT3G50420.1 Pentatricopeptide repeat (PPR) superfamily protein	sp|P42764|JIPH_ATRCA Jasmonate-induced protein homolog	AT1G09780
30.0212	30.141	29.8903	30.1344		30.9969	31.079	30.9845	30.9711				+	C_S	43	43	24	52.8	52.8	28.4	113.99	0	323.31	27826000000	586	36	35	36	39	39	39	41	40	21	19	20	23	21	21	24	23	5.26957	0.000184039	-0.961165	-15.0727	XP_021727587.1 alpha-mannosidase-like isoform X1 [Chenopodium quinoa];XP_021727588.1 probable alpha-mannosidase At5g66150 isoform X2 [Chenopodium quinoa]	Alpha-mannosidase	AT5G66150.1 Glycosyl hydrolase family 38 protein	sp|Q9FKW9|MANA3_ARATH Probable alpha-mannosidase At5g66150	AT3G45780
29.9314	30.0053	29.8816	30.2224		29.7076	29.7356	29.9119	29.5749						28	28	6	53.7	53.7	12.2	69.117	0	250.35	16589000000	447	26	26	24	26	26	25	26	25	5	5	4	5	5	5	5	4	1.4582	0.0807262	0.277699	2.71622	XP_021715230.1 uncharacterized protein LOC110683189 [Chenopodium quinoa];XP_021715229.1 uncharacterized protein LOC110683189 [Chenopodium quinoa]	Beta-glucosidase	AT5G20950.3 Glycosyl hydrolase family protein	sp|A7LXU3|BGH3B_BACO1 Beta-glucosidase BoGH3B	AT4G32150
30.15	30.0308	30.0234	29.8203		28.956	29.0755	28.5201	29.092				+	C_S	16	16	10	54.4	54.4	36.3	48.051	0	255.51	10318000000	229	13	13	15	16	13	14	12	13	8	8	9	10	8	9	8	8	3.46928	0.00263608	1.0952	7.29034	XP_021737159.1 G-type lectin S-receptor-like serine/threonine-protein kinase LECRK3 [Chenopodium quinoa]	G-type lectin S-receptor-like serine/threonine-protein kinase RLK1	AT5G60900.1 receptor-like protein kinase 1	sp|Q0JEU6|LERK3_ORYSJ G-type lectin S-receptor-like serine/threonine-protein kinase LECRK3	AT2G26770
30.0185	30.1314	29.8268	30.0389		30.361	30.3833	30.1558	30.1714						38	38	2	66.8	66.8	3.5	85.365	0	323.31	17044000000	476	27	31	32	29	35	35	37	35	2	2	2	2	2	2	2	2	1.61967	0.0605114	-0.263982	-3.00006	XP_021721252.1 5-methyltetrahydropteroyltriglutamate--homocysteine methyltransferase-like [Chenopodium quinoa]	5-methyltetrahydropteroyltriglutamate--homocysteine methyltransferase	AT5G17920.1 Cobalamin-independent synthase family protein	sp|P93263|METE_MESCR 5-methyltetrahydropteroyltriglutamate--homocysteine methyltransferase	AT1G62400
30.1532	30.1231	29.7879	29.7715		29.8094	29.7495	29.5483	29.7514						15	15	5	61.1	61.1	23.1	36.121	0	323.31	12718000000	245	15	14	15	15	14	14	13	13	5	4	5	5	4	4	3	3	1.07173	0.159673	0.244237	2.06239	XP_021773798.1 malate dehydrogenase, mitochondrial-like [Chenopodium quinoa]	Malate dehydrogenase	AT1G53240.1 Lactate/malate dehydrogenase family protein	sp|Q9ZP06|MDHM1_ARATH Malate dehydrogenase 1, mitochondrial	AT3G48750
30.0965	30.1035	29.7468	29.7933		29.5409	29.6874	29.4018	29.3657				+	C_S	6	6	1	38.5	38.5	11.1	15.022	0	32.787	13275000000	200	6	6	4	6	5	6	4	5	1	1	1	1	1	1	1	1	1.95299	0.0342655	0.43605	3.61655	XP_021774577.1 probable histone H2B.1 [Chenopodium quinoa];XP_021730031.1 probable histone H2B.1 [Chenopodium quinoa];XP_021730030.1 probable histone H2B.1 [Chenopodium quinoa];XP_021760789.1 histone H2B-like [Chenopodium quinoa];XP_021741744.1 histone H2B	Histone H2B	AT3G45980.1 Histone superfamily protein	sp|Q1S9I9|H2B1_MEDTR Probable histone H2B.1	AT2G17820
29.9655	29.8138	29.9528	30.0016		30.6346	30.672	30.8192	30.7425				+	C_S	22	22	3	60.1	60.1	17.5	35.124	0	323.31	21294000000	408	20	19	19	21	22	22	21	21	2	2	2	3	3	3	3	3	4.99535	0.000284211	-0.783628	-13.5304	XP_021728942.1 oxygen-evolving enhancer protein 1, chloroplastic-like [Chenopodium quinoa]	Photosystem II oxygen-evolving enhancer protein 1	AT3G50820.1 photosystem II subunit O-2	sp|P12359|PSBO_SPIOL Oxygen-evolving enhancer protein 1, chloroplastic	AT4G17970
29.9227	29.6872	29.9174	30.1661		29.9255	29.7855	30.188	29.7636						10	10	2	53	53	19.4	26.68	0	265.97	16126000000	312	10	10	10	10	10	10	9	9	2	2	2	2	2	2	2	2	0.0189293	0.968499	0.0077033	0.0557516	XP_021720893.1 osmotin-like protein [Chenopodium quinoa]	Thaumatin	AT2G28790.2 Pathogenesis-related thaumatin superfamily protein	sp|Q41350|OLP1_SOLLC Osmotin-like protein	AT3G26744
29.7691	29.7176	30.1116	30.0743		29.915	30.0607	30.0328	30.1557						38	38	2	88.9	88.9	5.9	53.458	0	323.31	15708000000	422	30	31	32	34	35	32	31	34	1	1	1	2	1	1	1	2	0.495781	0.434047	-0.12288	-1.08565	XP_021749000.1 adenosylhomocysteinase [Chenopodium quinoa]	Adenosylhomocysteinase	AT4G13940.1 S-adenosyl-L-homocysteine hydrolase	sp|P93253|SAHH_MESCR Adenosylhomocysteinase	AT1G30270
29.8192	30.1978	29.5516	29.9347		28.1923	28.3036	28.0039	28.1827				+	C_S	22	22	4	79.3	79.3	18.7	43.985	0	323.31	9076200000	426	22	20	19	22	21	20	19	19	4	3	3	4	3	3	4	4	4.5966	0.000488112	1.70518	11.5511	XP_021751496.1 serine--glyoxylate aminotransferase-like [Chenopodium quinoa];XP_021751495.1 serine--glyoxylate aminotransferase-like [Chenopodium quinoa]	Chromodomain-helicase-DNA-binding protein 5	AT2G13370.1 chromatin remodeling 5	sp|F4IV99|CHR5_ARATH Protein CHROMATIN REMODELING 5	AT1G71010
29.9153	30.0252	29.7126	29.8412		30.3156	30.5171	30.329	30.4109				+	C_S	10	10	2	53.6	53.6	17.9	20.094	0	258.22	19251000000	355	10	10	10	10	10	10	10	10	2	2	2	2	2	2	2	2	3.18735	0.00413866	-0.519576	-6.46516	XP_021755123.1 ribulose bisphosphate carboxylase small chain 1, chloroplastic-like [Chenopodium quinoa];XP_021734008.1 ribulose bisphosphate carboxylase small chain 1, chloroplastic [Chenopodium quinoa];XP_021755119.1 ribulose bisphosphate carboxylase smal	Ribulose bisphosphate carboxylase small chain	AT1G67090.1 ribulose bisphosphate carboxylase small chain 1A	sp|P16032|RBS1_MESCR Ribulose bisphosphate carboxylase small chain 1, chloroplastic	AT2G20890
29.7831	29.7382	29.8674	29.9769		28.1715	28.1758	28.3047	28.4279				+	C_S	10	10	10	57.9	57.9	57.9	28.5	0	158	8196500000	196	10	10	10	10	10	10	10	9	10	10	10	10	10	10	10	9	5.93086	9.70292e-05	1.57142	19.516	XP_021751181.1 endochitinase EP3-like [Chenopodium quinoa]	Chitinase	AT3G54420.1 homolog of carrot EP3-3 chitinase	sp|Q9M2U5|CHI5_ARATH Endochitinase EP3	AT5G05660
29.9389	29.9269	29.5737	29.829		28.8407	28.8398	28.5203	28.6243				+	C_S	14	14	6	37.5	37.5	19.3	31.225	0	223.65	9632200000	360	11	11	13	12	10	11	9	12	4	5	6	6	4	5	3	6	4.11466	0.000935433	1.11086	9.51614	XP_021764292.1 histone H1-like [Chenopodium quinoa]	Histone H1	AT2G30620.1 winged-helix DNA-binding transcription factor family protein	sp|P26569|H12_ARATH Histone H1.2	AT4G03560
29.8456	29.7713	29.6389	29.9484		30.2914	30.1493	30.3983	30.1872				+	C_S	18	18	2	73.2	73.2	9	35.334	0	323.31	18190000000	368	17	17	17	18	17	17	18	17	2	2	2	2	2	2	2	2	2.73949	0.00873266	-0.455495	-5.30456	XP_021752847.1 malate dehydrogenase, cytoplasmic [Chenopodium quinoa]	Malate dehydrogenase	AT5G43330.1 Lactate/malate dehydrogenase family protein	sp|Q9SML8|MDHC_BETVU Malate dehydrogenase, cytoplasmic	AT5G58140
29.6481	29.9033	29.6586	29.994		31.6689	31.4682	31.7196	31.2484				+	C_S	15	15	2	38.6	38.6	5.5	62.902	0	323.31	38715000000	482	15	15	14	14	15	15	14	14	2	2	2	2	2	2	2	2	4.78918	0.000359747	-1.72526	-12.4705	XP_021735927.1 protein HOTHEAD-like [Chenopodium quinoa]	Oxygen-dependent choline dehydrogenase	AT1G12570.1 Glucose-methanol-choline (GMC) oxidoreductase family protein	sp|Q9S746|HTH_ARATH Protein HOTHEAD	AT4G33950
29.6033	29.6917	29.7606	29.6839		30.0282	30.0765	30.0092	30.1697				+	C_S	25	25	19	65.6	65.6	52.4	42.904	0	323.31	14570000000	410	23	23	24	25	24	25	24	24	18	18	18	19	19	19	18	18	3.69429	0.00184381	-0.386005	-8.00924	XP_021745284.1 glyceraldehyde-3-phosphate dehydrogenase A, chloroplastic [Chenopodium quinoa];XP_021734020.1 glyceraldehyde-3-phosphate dehydrogenase A, chloroplastic-like [Chenopodium quinoa]	Glyceraldehyde-3-phosphate dehydrogenase	AT1G12900.5 glyceraldehyde 3-phosphate dehydrogenase A subunit 2	sp|P19866|G3PA_SPIOL Glyceraldehyde-3-phosphate dehydrogenase A, chloroplastic	AT3G14270
29.6719	29.5131	29.6579	29.8135		29.5606	29.4696	29.7683	29.6208						16	16	1	62.4	62.4	6.3	36.778	0	323.31	13053000000	303	14	14	15	15	14	15	15	15	1	1	1	1	1	1	1	1	0.280116	0.629486	0.059269	0.675257	XP_021741723.1 carbonic anhydrase, chloroplastic-like [Chenopodium quinoa]	Carbonic anhydrase	AT3G01500.2 carbonic anhydrase 1	sp|P16016|CAHC_SPIOL Carbonic anhydrase, chloroplastic	AT5G13750
29.5998	29.5138	29.7231	29.7308		29.6992	29.7303	29.9962	29.7137						20	20	14	43.9	43.9	31.4	53.588	0	209.04	13428000000	349	18	17	18	17	19	18	18	19	12	11	12	11	13	12	12	13	0.80986	0.247317	-0.142966	-1.62667	XP_021714563.1 uncharacterized protein At4g06744-like [Chenopodium quinoa]	Leucine-rich repeat receptor-like protein kinase family	AT3G19320.1 Leucine-rich repeat (LRR) family protein	sp|Q8W3M4|Y4744_ARATH Uncharacterized protein At4g06744	AT3G09770
29.5757	29.5812	29.6134	29.6877		30.0788	30.1722	30.2655	30.262				+	C_S	25	25	24	66.1	66.1	63	53.404	0	323.31	17458000000	516	20	21	20	20	25	25	23	22	19	20	19	19	24	24	22	21	4.54805	0.000516594	-0.580137	-11.3294	XP_021762826.1 elongation factor TuA, chloroplastic-like [Chenopodium quinoa];XP_021733533.1 elongation factor TuB, chloroplastic-like [Chenopodium quinoa]	Elongation factor Tu	AT4G20360.1 RAB GTPase homolog E1B	sp|P46280|EFTU2_SOYBN Elongation factor Tu, chloroplastic	AT2G39940
29.5551	29.732	29.4023	29.6022		29.384	29.4399	29.4361	29.3026						37	37	10	55.6	55.6	20.2	92.991	0	323.31	13055000000	492	34	34	32	36	32	30	32	31	10	9	9	10	9	9	10	10	1.28709	0.110401	0.182265	2.42329	XP_021758331.1 beta-galactosidase 3-like [Chenopodium quinoa]	Beta-galactosidase	AT4G36360.1 beta-galactosidase 3	sp|Q9SCV9|BGAL3_ARATH Beta-galactosidase 3	AT3G48860
29.5919	29.588	29.445	29.5817		29.4909	29.5043	29.4969	29.5363						32	32	7	60.7	60.7	19.2	79.86	0	323.31	11475000000	381	28	29	30	32	29	30	30	28	6	6	6	7	6	6	7	7	0.561718	0.387028	0.044549	1.20287	XP_021730226.1 transketolase, chloroplastic [Chenopodium quinoa]	Transketolase 1	AT2G45290.1 Transketolase	sp|O20250|TKTC_SPIOL Transketolase, chloroplastic	AT5G40280
29.5428	29.4924	29.2773	29.6475		29.467	29.5057	29.5165	29.3264						23	23	5	67.9	67.9	17.5	56.604	0	323.31	11071000000	316	20	18	20	21	22	19	21	21	2	2	3	4	5	4	5	5	0.154565	0.775958	0.0360703	0.403534	XP_021754464.1 catalase-like [Chenopodium quinoa]	Catalase	AT4G35090.1 catalase 2	sp|O24339|CATA_SOLAP Catalase	AT4G34460
29.3316	29.3289	29.4143	29.6461		28.4119	28.3772	28.6411	28.3689				+	C_S	59	59	4	64.2	64.2	7.8	110.89	0	317.56	7798100000	463	54	53	53	56	49	46	48	45	4	3	4	4	3	2	4	3	4.22287	0.000843391	0.980417	9.94241	XP_021718527.1 phosphoenolpyruvate carboxylase 1-like [Chenopodium quinoa]	Phosphoenolpyruvate carboxylase	AT1G53310.1 phosphoenolpyruvate carboxylase 1	sp|Q9MAH0|CAPP1_ARATH Phosphoenolpyruvate carboxylase 1	AT5G02800
29.9373	30.086	29.0115	28.6859		30.2374	30.3641	29.5787	30.16						16	5	5	72.3	25.9	25.9	40.591	0	220.63	13246000000	117	5	5	5	5	5	5	5	5	5	5	5	5	5	5	5	5	0.854059	0.230575	-0.654877	-1.70052	XP_021722115.1 GDSL esterase/lipase At4g28780-like [Chenopodium quinoa]	GDSL esterase/lipase family	AT4G28780.1 GDSL-like Lipase/Acylhydrolase superfamily protein	sp|Q9SVU5|GDL67_ARATH GDSL esterase/lipase At4g28780	AT5G23060
29.2831	29.4034	29.3958	29.5514		29.9238	29.9892	29.9688	30.0393				+	C_S	18	17	1	65.2	62.7	4.3	34.455	0	323.31	13293000000	303	16	16	16	17	16	15	17	16	1	1	1	1	1	1	1	1	4.11853	0.000935433	-0.571829	-9.53112	XP_021753136.1 triosephosphate isomerase, chloroplastic-like [Chenopodium quinoa]	Triosephosphate isomerase	AT2G21170.1 triosephosphate isomerase	sp|P48496|TPIC_SPIOL Triosephosphate isomerase, chloroplastic	AT4G24020
29.8291	29.95	28.9733	28.7585		29.2636	28.9906	28.6197	28.8338						5	5	2	45.6	45.6	30.1	15.268	0	45.898	8184600000	83	5	5	5	5	5	5	4	5	2	2	2	2	2	2	2	2	0.658165	0.324316	0.450762	1.37012	XP_021773748.1 histone H3.2 [Chenopodium quinoa];XP_021773747.1 histone H3.2 [Chenopodium quinoa];XP_021773746.1 histone H3.2 [Chenopodium quinoa];XP_021772030.1 histone H3.2 [Chenopodium quinoa];XP_021771603.1 histone H3.2 [Chenopodium quinoa];XP_02177160	Histone H3	AT1G09200.1 Histone superfamily protein	sp|P59226|H32_ARATH Histone H3.2	AT1G66340
29.5755	29.4861	29.1671	29.1514		28.6626	28.6651	28.3508	21.074						3	3	3	42.2	42.2	42.2	14.503	0	7.1621	6226100000	12	3	3	3	3	3	3	3	2	3	3	3	3	3	3	3	2	0.685173	0.30849	2.65691	1.41627	XP_021770956.1 uncharacterized protein LOC110735116 [Chenopodium quinoa];XP_021766190.1 uncharacterized protein LOC110730679 [Chenopodium quinoa]	Furry	AT5G08060.1 furry	sp|O64899|C80B1_ESCCA (S)-N-methylcoclaurine 3'-hydroxylase isozyme 1
29.2515	29.2289	29.4074	29.4678		29.5042	29.4121	29.7079	29.418						35	35	1	65.9	65.9	4.5	71.163	0	323.31	12077000000	443	33	31	33	33	32	34	33	32	1	1	1	1	1	1	1	1	0.971751	0.189171	-0.171635	-1.89627	XP_021714919.1 heat shock cognate 70 kDa protein 2-like [Chenopodium quinoa]	Chaperone DnaK	AT5G49910.1 chloroplast heat shock protein 70-2	sp|Q02028|HSP7S_PEA Stromal 70 kDa heat shock-related protein, chloroplastic	AT3G58490
29.2147	29.2059	29.2747	29.6379		26.323	26.3119	26.8277	26.4195				+	C_S	24	24	12	80.7	80.7	46	34.83	0	305.49	4871000000	254	22	22	22	24	17	15	19	16	10	10	10	12	9	9	9	8	5.72296	0.000115267	2.86274	17.998	XP_021714540.1 peroxidase 27-like [Chenopodium quinoa]	Peroxidase	AT3G01190.1 Peroxidase superfamily protein	sp|Q43735|PER27_ARATH Peroxidase 27
29.1686	29.281	29.4548	29.2399		30.492	30.3628	30.0054	30.4109				+	C_S	12	12	10	78.6	78.6	68.3	23.592	0	323.31	18503000000	785	12	12	11	12	12	12	10	12	10	10	9	10	10	10	8	10	3.79599	0.00153532	-1.03169	-8.35333	XP_021737749.1 probable peroxisomal membrane protein PEX13 [Chenopodium quinoa]	Abscisic stress ripening	AT4G15030.2 folate-sensitive fragile site protein	sp|P37219|ASR2_SOLLC Abscisic stress-ripening protein 2	AT4G26080
29.2573	29.3175	29.0735	29.4633		29.9413	29.9824	30.0356	29.8058				+	C_S	18	18	6	72.7	72.7	28.7	46.283	0	323.31	13669000000	380	16	16	16	18	18	18	18	18	5	5	5	6	6	6	6	6	3.38056	0.00300032	-0.663352	-7.022	XP_021772543.1 pectin acetylesterase 12-like [Chenopodium quinoa]	Pectin acetylesterase	AT3G62060.2 Pectinacetylesterase family protein	sp|Q84JS1|PAE6_ARATH Pectin acetylesterase 6	AT2G26670
29.2843	29.2975	29.2226	29.2814		29.4013	29.4044	29.4686	29.4038				+	C_S	23	23	23	60.2	60.2	60.2	55.531	0	305.09	10839000000	380	22	22	21	20	23	23	22	21	22	22	21	20	23	23	22	21	3.14223	0.00437608	-0.148092	-6.34032	YP_009380115.1 AtpA (chloroplast) [Chenopodium quinoa];ARV87341.1 ATP synthase CF1 alpha subunit (chloroplast) [Chenopodium quinoa];ARS00918.1 AtpA (chloroplast) [Chenopodium quinoa]	ATP synthase subunit alpha	ATCG00120.1 ATP synthase subunit alpha	sp|P06450|ATPA_SPIOL ATP synthase subunit alpha, chloroplastic	AT5G44790
29.3085	29.3819	29.2809	29.0725		28.9679	29.0195	29.042	29.1017						21	21	4	55.5	55.5	16.2	47.266	0	203.66	8972100000	261	20	19	20	20	19	20	19	20	4	3	4	4	3	4	4	4	1.7163	0.051631	0.228178	3.17415	XP_021728964.1 glutamine synthetase, chloroplastic-like [Chenopodium quinoa]	Glutamine synthetase	AT5G35630.1 glutamine synthetase 2	sp|O22506|GLNA2_DAUCA Glutamine synthetase, chloroplastic	AT3G12280
29.5706	29.3652	29.1135	28.9798		29.412	29.4741	29.1706	29.3514						8	8	0	55.6	55.6	0	28.435	0	121.8	9698300000	133	7	8	6	8	8	8	8	8	0	0	0	0	0	0	0	0	0.265469	0.644743	-0.0947728	-0.645205	XP_021722909.1 chlorophyll a-b binding protein of LHCII type 1-like [Chenopodium quinoa]	Chlorophyll a-b binding protein, chloroplastic	AT1G29930.1 chlorophyll A/B binding protein 1	sp|P12333|CB2A_SPIOL Chlorophyll a-b binding protein, chloroplastic	AT4G17615
29.1226	29.0091	29.1324	29.38		29.4103	29.4104	29.6287	29.4533				+	C_S	43	43	8	83	83	17	68.749	0	323.31	10328000000	439	35	32	39	38	42	43	39	38	6	5	7	7	8	8	8	7	1.81286	0.0437398	-0.314664	-3.35172	XP_021739675.1 V-type proton ATPase catalytic subunit A [Chenopodium quinoa]	V-type ATP synthase catalytic subunit A	AT1G78900.1 vacuolar ATP synthase subunit A	sp|Q39442|VATA_BETVU V-type proton ATPase catalytic subunit A	AT5G46860
29.2062	28.985	29.0927	29.3269		31.0376	30.9481	31.084	31.1434				+	C_S	6	6	6	17.9	17.9	17.9	40.447	0	278.11	22622000000	715	6	5	6	5	6	6	6	6	6	5	6	5	6	6	6	6	6.30171	6.85801e-05	-1.90057	-22.5392	XP_021773694.1 early nodulin-like protein 2 [Chenopodium quinoa];XP_021722816.1 early nodulin-like protein 2 [Chenopodium quinoa]	Early nodulin-like protein	AT4G27520.1 early nodulin-like protein 2	sp|Q9T076|ENL2_ARATH Early nodulin-like protein 2	AT5G65590
29.255	28.8552	29.0379	29.3673		29.0304	28.8886	29.12	28.8765						8	8	8	44.1	44.1	44.1	10.785	0	38.821	7952400000	128	8	7	7	8	8	7	8	8	8	7	7	8	8	7	8	8	0.543174	0.400824	0.149994	1.17017	XP_021715491.1 uncharacterized protein LOC110683425 [Chenopodium quinoa];XP_021720720.1 uncharacterized protein LOC110688295 [Chenopodium quinoa]	Thylakoid soluble phosphoprotein	AT3G47070.1 thylakoid soluble phosphoprotein	sp|Q8XBY4|CUSS_ECO57 Sensor kinase CusS	AT2G25930
29.0077	29.102	29.0591	29.2274		29.1263	29.1179	29.3818	29.1363						44	44	2	58.4	58.4	3.6	108.64	0	323.31	9100800000	399	41	38	38	41	39	40	41	37	2	2	2	2	2	2	2	2	0.534857	0.406246	-0.0915537	-1.15544	XP_021771712.1 putative aconitate hydratase, cytoplasmic [Chenopodium quinoa];XP_021730028.1 putative aconitate hydratase, cytoplasmic [Chenopodium quinoa]	Aconitate hydratase	AT2G05710.1 aconitase 3	sp|Q6YZX6|ACOC_ORYSJ Putative aconitate hydratase, cytoplasmic	AT3G21220
29.0011	28.8749	29.0942	29.1994		27.817	27.7684	28.2901	27.9364				+	C_S	18	18	18	62.8	62.8	62.8	36.491	0	194.62	5791500000	208	17	16	17	17	16	17	16	15	17	16	17	17	16	17	16	15	3.68592	0.00187196	1.08941	7.98145	XP_021741284.1 peroxidase 31-like [Chenopodium quinoa]	Peroxidase	AT5G40150.1 Peroxidase superfamily protein	sp|Q9FL16|PER63_ARATH Peroxidase 63	AT2G40220
28.9538	28.7309	29.1161	29.212		29.6725	29.592	29.8817	29.6584				+	C_S	26	26	11	65.4	65.4	26.5	46.936	0	291.52	11819000000	416	23	23	24	22	24	23	22	23	8	8	9	9	9	10	9	9	2.89844	0.00656517	-0.697967	-5.69718	XP_021736222.1 LOW QUALITY PROTEIN: alpha-galactosidase-like [Chenopodium quinoa]	Alpha-galactosidase	AT5G08370.1 alpha-galactosidase 2	sp|Q42656|AGAL_COFAR Alpha-galactosidase	AT3G11130
29.1558	29.2133	28.7644	28.8691		28.6969	28.6361	28.2593	28.5018				+	C_S	12	12	12	52.3	52.3	52.3	38.01	0	176.8	6250000000	154	11	12	11	11	11	11	9	10	11	12	11	11	11	11	9	10	1.76892	0.0470691	0.477122	3.27045	XP_021749874.1 GDSL esterase/lipase APG-like [Chenopodium quinoa];XP_021765378.1 GDSL esterase/lipase APG-like [Chenopodium quinoa]	GDSL esterase/lipase family	AT3G16370.1 GDSL-like Lipase/Acylhydrolase superfamily protein	sp|Q9LU14|APG2_ARATH GDSL esterase/lipase APG	AT4G22330
29.0619	29.0317	28.8486	29.0586		28.2951	28.2252	28.0991	28.131				+	C_S	13	13	13	33.7	33.7	33.7	56.104	0	205.71	5923900000	191	11	11	13	12	11	10	11	10	11	11	13	12	11	10	11	10	4.68842	0.000428964	0.812603	11.9813	YP_009380156.1 PsbB (chloroplast) [Chenopodium quinoa];ARV87382.1 photosystem II 47 kDa protein (chloroplast) [Chenopodium quinoa];ARS00958.1 PsbB (chloroplast) [Chenopodium quinoa]	Photosystem II CP47 reaction center protein	ATCG00680.1 photosystem II reaction center protein B	sp|P04160|PSBB_SPIOL Photosystem II CP47 reaction center protein	AT3G63440
29.0325	29.0416	28.9269	28.9466		29.5398	29.5137	29.3551	29.4575				+	C_S	25	25	1	80.8	80.8	3.5	53.766	0	323.31	9634300000	312	22	22	24	25	23	23	24	23	1	1	1	1	1	1	1	1	4.11841	0.000935433	-0.47963	-9.53064	XP_021765533.1 V-type proton ATPase subunit B 2 [Chenopodium quinoa]	ATP synthase subunit beta	AT4G38510.5 ATPase%2C V1 complex%2C subunit B protein	sp|Q9SZN1|VATB2_ARATH V-type proton ATPase subunit B2	AT2G43790
28.981	28.9811	28.8849	29.0751		28.4419	28.4238	28.4379	28.4273				+	C_S	19	19	4	64.6	64.6	25	39.683	0	323.31	6813000000	347	18	19	19	19	18	18	19	18	4	4	4	4	4	4	4	4	5.08547	0.000254272	0.547806	14.02	XP_021728940.1 DNA damage-repair/toleration protein DRT100-like [Chenopodium quinoa]	Leucine-rich repeat receptor-like protein kinase family	AT3G20820.1 Leucine-rich repeat (LRR) family protein	sp|Q00874|DR100_ARATH DNA damage-repair/toleration protein DRT100	AT5G10720
28.9527	28.832	28.8937	29.2429		29.1533	28.9896	29.4884	29.0641						22	22	1	79	79	7.3	38.457	0	268.31	8484600000	295	21	22	21	21	22	22	19	21	1	1	1	1	1	1	1	1	0.649418	0.329366	-0.193462	-1.35512	XP_021743337.1 fructose-bisphosphate aldolase, cytoplasmic isozyme-like [Chenopodium quinoa]	Fructose-bisphosphate aldolase	AT2G36460.1 Aldolase superfamily protein	sp|P29356|ALF_SPIOL Fructose-bisphosphate aldolase, cytoplasmic isozyme	AT3G56400
28.9023	29.0456	28.938	28.8803		29.3226	29.324	29.3169	29.39				+	C_S	24	18	18	65.2	53.4	53.4	48.133	0	175.5	8691800000	290	17	18	17	16	16	17	18	17	17	18	17	16	16	17	18	17	4.18409	0.000898532	-0.396824	-9.78771	XP_021717755.1 glyceraldehyde-3-phosphate dehydrogenase B, chloroplastic [Chenopodium quinoa]	Glyceraldehyde-3-phosphate dehydrogenase	AT1G42970.1 glyceraldehyde-3-phosphate dehydrogenase B subunit	sp|P12860|G3PB_SPIOL Glyceraldehyde-3-phosphate dehydrogenase B, chloroplastic	AT1G32640
28.849	28.8319	28.9855	29.003		27.1301	27.2913	27.7158	27.4819				+	C_S	37	37	18	54.6	54.6	30	99.722	0	272.43	4674300000	226	32	33	31	32	28	26	33	24	17	16	15	16	13	13	16	12	4.54175	0.000516594	1.51261	11.3009	XP_021773431.1 protein SIEVE ELEMENT OCCLUSION B-like [Chenopodium quinoa]	protein SIEVE ELEMENT OCCLUSION B-like	AT3G01680.1 sieve element occlusion amino-terminus protein	sp|Q9SS87|SEOB_ARATH Protein SIEVE ELEMENT OCCLUSION B
28.7887	28.602	28.8826	29.3376		28.1688	28.0801	28.5208	28.1153				+	C_S	15	15	5	63.2	63.2	26.9	19.978	0	69.541	6031000000	173	14	14	14	14	13	13	13	13	4	4	4	4	3	3	4	4	1.97417	0.0330877	0.681479	3.65736	XP_021772581.1 small heat shock protein, chloroplastic-like [Chenopodium quinoa]	Heat shock protein HSP26	AT4G27670.1 heat shock protein 21	sp|P09887|HS22C_SOYBN Small heat shock protein, chloroplastic	AT3G56480
28.9656	28.7422	28.9372	28.8932		29.3371	29.3112	28.9759	29.2362				+	C_S	10	10	2	51.5	51.5	16.1	29.289	0	158.26	8460800000	210	9	9	9	9	10	9	10	10	2	2	2	2	2	1	2	2	1.85459	0.0404763	-0.330546	-3.42966	XP_021728002.1 oxygen-evolving enhancer protein 2, chloroplastic [Chenopodium quinoa]	Photosystem II oxygen-evolving enhancer protein II-2	AT1G06680.1 photosystem II subunit P-1	sp|P12302|PSBP_SPIOL Oxygen-evolving enhancer protein 2, chloroplastic	AT5G03280
28.8382	28.8594	28.8155	28.9755		28.4302	28.3932	28.6009	28.4259				+	C_S	23	22	4	74.8	71.3	12.2	42.371	0	193.85	7078000000	281	21	20	20	20	20	21	20	22	4	4	4	4	4	4	4	4	3.3602	0.00306393	0.409596	6.96159	XP_021764094.1 phosphoglycerate kinase 3, cytosolic-like [Chenopodium quinoa]	Phosphoglycerate kinase	AT1G79550.1 phosphoglycerate kinase	sp|Q9SAJ4|PGKY3_ARATH Phosphoglycerate kinase 3, cytosolic	AT3G57230
28.9102	28.9353	28.9459	28.6216		29.0022	28.9989	28.7314	28.8554						20	20	19	72	72	69.9	42.713	0	253.78	7091000000	240	18	19	17	20	17	19	17	19	18	19	17	19	17	18	16	18	0.167142	0.760254	-0.0437479	-0.432418	XP_021753491.1 fructose-bisphosphate aldolase 1, chloroplastic-like [Chenopodium quinoa];XP_021738721.1 fructose-bisphosphate aldolase 1, chloroplastic [Chenopodium quinoa]	Fructose-bisphosphate aldolase	AT4G38970.1 fructose-bisphosphate aldolase 2	sp|Q944G9|ALFP2_ARATH Fructose-bisphosphate aldolase 2, chloroplastic	AT3G15730
28.665	28.4199	29.0763	29.1537		29.3693	29.2926	30.228	29.8001						9	9	7	84.1	84.1	73.8	12.855	0	255.79	12308000000	199	7	7	7	8	8	8	9	7	5	5	5	6	6	6	7	5	1.64424	0.0578983	-0.843771	-3.04399	XP_021718430.1 nodulin-related protein 1-like [Chenopodium quinoa]	Nodulin-related protein 1	AT1G13930.1 oleosin-B3-like protein	sp|Q9ZQ80|NDRP1_ARATH Nodulin-related protein 1	AT5G11270
28.7501	28.7934	28.7311	29.0236		27.9458	27.8774	28.0852	28.0524				+	C_S	24	24	11	80.8	80.8	47.5	43.173	0	218.49	5356400000	303	22	21	23	22	20	21	21	21	10	9	10	10	10	9	10	9	4.25325	0.000801841	0.834361	10.0651	XP_021734528.1 S-adenosylmethionine synthase 4 [Chenopodium quinoa];XP_021772490.1 S-adenosylmethionine synthase 4-like [Chenopodium quinoa]	S-adenosylmethionine synthase	AT3G17390.1 S-adenosylmethionine synthetase family protein	sp|Q6F3F1|METK4_ATRNU S-adenosylmethionine synthase 4	AT2G26330
28.7927	28.6054	28.856	29.0352		27.3023	27.407	27.5675	27.5606				+	C_S	11	3	3	37.8	19.3	19.3	30.837	0	170.08	4480900000	70	3	3	3	3	3	3	3	3	3	3	3	3	3	3	3	3	4.78603	0.000359747	1.36298	12.4549	XP_021770239.1 histone H1-like [Chenopodium quinoa]	Histone H1	AT2G30620.1 winged-helix DNA-binding transcription factor family protein	sp|P26569|H12_ARATH Histone H1.2
28.7622	28.5755	29.1117	28.8361		28.8805	28.7146	29.0807	29.2128						22	5	5	49.6	12.9	12.9	64.066	0	76.278	7737200000	95	5	5	5	5	5	5	5	5	5	5	5	5	5	5	5	5	0.429816	0.487167	-0.150795	-0.965259	XP_021761868.1 pectinesterase-like [Chenopodium quinoa];XP_021717477.1 pectinesterase-like [Chenopodium quinoa]	Pectinesterase	AT3G14310.1 pectin methylesterase 3	sp|P83948|PME3_CITSI Pectinesterase 3	AT2G26300
28.7381	28.5641	28.8505	29.0976		27.7407	27.8194	28.2915	27.8713				+	C_S	12	12	3	49.7	49.7	14.6	34.426	0	138.58	5272700000	201	12	12	12	12	12	12	11	12	3	3	3	3	3	3	3	3	2.73774	0.00874043	0.881864	5.30035	XP_021716396.1 peroxidase P7-like [Chenopodium quinoa]	Peroxidase	AT5G05340.1 Peroxidase superfamily protein	sp|A7NY33|PER4_VITVI Peroxidase 4	AT1G64060
28.789	28.6965	28.5673	28.9117		29.5375	29.4146	29.5727	29.2357				+	C_S	12	12	12	49.8	49.8	49.8	23.654	0	151.36	9369900000	234	12	11	10	11	12	12	11	12	12	11	10	11	12	12	11	12	3.24836	0.00372584	-0.698997	-6.63705	XP_021756717.1 peroxiredoxin Q, chloroplastic-like [Chenopodium quinoa];XP_021750148.1 peroxiredoxin Q, chloroplastic [Chenopodium quinoa]	Peroxiredoxin	AT3G26060.2 Thioredoxin superfamily protein	sp|Q6UBI3|PERQ_SUASA Peroxiredoxin Q, chloroplastic	AT2G18790
28.8989	28.8686	28.5308	28.6073		28.9629	28.7554	28.5433	28.8544						17	17	17	78.2	78.2	78.2	40.376	0	323.31	6683200000	196	16	15	15	17	16	16	15	15	16	15	15	17	16	16	15	15	0.157117	0.773118	-0.0525908	-0.40943	XP_021723298.1 GDSL esterase/lipase At5g45670-like [Chenopodium quinoa];XP_021764195.1 GDSL esterase/lipase At5g45670-like [Chenopodium quinoa]	GDSL esterase/lipase	AT5G45670.1 GDSL-like Lipase/Acylhydrolase superfamily protein	sp|Q9FK75|GDL82_ARATH GDSL esterase/lipase At5g45670	AT5G27620
28.5582	28.7975	28.4038	28.7744		29.9724	30.0164	30.0189	29.799				+	C_S	12	12	8	85.8	85.8	62.1	18.376	0	323.31	13443000000	576	11	11	10	11	12	12	11	11	7	7	7	8	8	8	8	8	4.75635	0.000381377	-1.31821	-12.3091	XP_021741017.1 protein GOS9-like isoform X2 [Chenopodium quinoa];XP_021741016.1 protein GOS9-like isoform X1 [Chenopodium quinoa]	Dirigent protein	AT1G73040.1 Mannose-binding lectin superfamily protein	sp|P83304|LEC_PARPC Mannose/glucose-specific lectin	AT5G13740
28.856	28.8169	28.0042	28.8206		28.5668	28.5589	28.2839	27.9653						2	2	2	18.5	18.5	18.5	16.216	0	59.273	6044900000	130	2	2	2	2	2	2	2	2	2	2	2	2	2	2	2	2	0.513702	0.420401	0.280679	1.11779	XP_021754488.1 high mobility group B protein 3-like [Chenopodium quinoa];XP_021717733.1 high mobility group B protein 3-like [Chenopodium quinoa]	High mobility group protein 2	AT1G20693.1 high mobility group B2	sp|P93047|HMGB3_ARATH High mobility group B protein 3	AT1G08860
28.6141	28.6447	28.4518	28.7635		28.8056	28.6946	28.9439	28.7003						27	27	7	80.9	80.9	20.7	50.184	0	275.4	7168500000	274	21	23	24	24	26	24	26	27	5	6	6	5	7	6	6	7	0.991363	0.183375	-0.167565	-1.92884	XP_021720768.1 tubulin beta-2 chain-like [Chenopodium quinoa];XP_021715439.1 tubulin beta-2 chain-like [Chenopodium quinoa]	Tubulin beta chain	AT5G62690.1 tubulin beta chain 2	sp|Q56YW9|TBB2_ARATH Tubulin beta-2 chain	AT5G52440
28.5372	28.9085	28.6302	28.3758		29.1506	29.3678	28.6178	29.1496						17	17	3	59.6	59.6	16.8	53.002	0	280.64	6969900000	196	15	13	17	15	15	17	15	17	2	1	3	3	1	3	2	3	1.24563	0.118795	-0.458529	-2.35328	XP_021757994.1 aspartyl protease family protein At5g10770-like [Chenopodium quinoa]	Aspartyl protease family protein	AT5G10770.1 Eukaryotic aspartyl protease family protein	sp|Q8S9J6|ASPA_ARATH Aspartyl protease family protein At5g10770	AT5G22920
28.4164	28.3922	28.8032	28.7675		28.5492	28.5169	28.8918	28.7239						27	27	4	67.5	67.5	15.4	53.971	0	323.31	6547500000	284	26	26	24	27	27	27	26	24	4	4	4	4	4	4	4	4	0.215292	0.702815	-0.075665	-0.539249	XP_021757006.1 dihydrolipoyl dehydrogenase, mitochondrial-like [Chenopodium quinoa]	Dihydrolipoyl dehydrogenase	AT1G48030.1 mitochondrial lipoamide dehydrogenase 1	sp|P31023|DLDH_PEA Dihydrolipoyl dehydrogenase, mitochondrial	AT3G51550
28.5422	28.7153	28.4937	28.5615		30.2162	30.2224	29.9682	30.1928				+	C_S	22	22	18	35.9	35.9	26.3	111.1	0	323.31	12508000000	236	18	18	19	19	21	21	22	21	15	15	15	15	17	17	18	17	6.03044	9.70292e-05	-1.57173	-20.2865	XP_021721034.1 uncharacterized protein LOC110688574 [Chenopodium quinoa]	Carboxypeptidase	AT3G63470.1 serine carboxypeptidase-like 40	sp|P52711|CBP23_HORVU Serine carboxypeptidase II-3	AT2G26650
28.7034	28.6293	28.423	28.5386		27.7471	27.7281	27.778	27.5195				+	C_S	13	13	13	44.4	44.4	44.4	46.846	0	174.93	3950300000	104	12	12	11	12	12	11	10	9	12	12	11	12	12	11	10	9	4.3438	0.000677504	0.880394	10.439	XP_021740335.1 aspartyl protease AED3-like [Chenopodium quinoa]	Aspartyl protease	AT1G09750.1 Eukaryotic aspartyl protease family protein	sp|O04496|AED3_ARATH Aspartyl protease AED3
28.5556	28.3056	28.5891	28.8279		28.8758	28.9891	29.2841	29.0034				+	C_S	21	21	3	71.4	71.4	17.2	41.739	0	113.17	7382500000	248	19	18	19	21	21	19	19	19	2	1	2	3	3	2	3	3	1.8406	0.0415814	-0.468544	-3.40346	XP_021759795.1 actin-7-like [Chenopodium quinoa];XP_021743768.1 actin-7-like [Chenopodium quinoa]	Actin	AT5G09810.1 actin 7	sp|P53492|ACT7_ARATH Actin-7	AT1G80180
28.4749	28.4922	28.51	28.6746		28.1902	28.3601	28.5474	28.3731						40	40	28	60	60	44.6	79.877	0	267.53	5440300000	265	32	33	38	37	37	37	36	34	22	23	28	27	26	25	26	23	1.01733	0.176048	0.170201	1.97197	XP_021740740.1 heat shock cognate protein 80-like [Chenopodium quinoa];XP_021745077.1 heat shock cognate protein 80 [Chenopodium quinoa]	Heat shock protein, putative	AT5G52640.1 heat shock-like protein	sp|P51819|HSP83_IPONI Heat shock protein 83	AT2G02820
28.5	28.5842	28.3512	28.6857		30.2863	30.2279	30.2144	30.0761				+	C_S	33	31	10	59.5	58	22.1	92.713	0	323.31	13477000000	381	22	22	25	26	31	31	31	30	7	6	9	9	10	10	10	10	5.9931	9.70292e-05	-1.67089	-19.9941	XP_021746137.1 beta-galactosidase 8-like [Chenopodium quinoa]	Beta-galactosidase	AT2G28470.1 beta-galactosidase 8	sp|Q9SCV4|BGAL8_ARATH Beta-galactosidase 8	AT1G65480
28.5534	28.4897	28.4306	28.5965		28.7633	28.7756	28.6422	28.6388				+	C_S	22	22	6	57.4	57.4	21.1	49.614	0	257.99	6233400000	250	20	21	20	17	21	20	20	18	5	5	6	4	5	4	6	5	1.94358	0.0346663	-0.187413	-3.59848	XP_021757321.1 tubulin alpha-1 chain [Chenopodium quinoa];XP_021718441.1 tubulin alpha-1 chain [Chenopodium quinoa]	Tubulin alpha chain	AT1G04820.1 tubulin alpha-4 chain	sp|Q6VAG0|TBA2_GOSHI Tubulin alpha-2 chain	AT4G29130
28.1714	28.3054	28.5189	28.9808		28.5951	28.4678	29.0661	28.8257						14	5	5	64.2	22.5	22.5	33.903	0	136.9	7167800000	138	5	5	5	5	5	4	5	5	5	5	5	5	5	4	5	5	0.507501	0.425384	-0.244559	-1.10669	XP_021757425.1 probable xyloglucan endotransglucosylase/hydrolase protein 6 [Chenopodium quinoa]	Xyloglucan endotransglucosylase/hydrolase	AT5G65730.1 xyloglucan endotransglucosylase/hydrolase 6	sp|Q8LF99|XTH6_ARATH Probable xyloglucan endotransglucosylase/hydrolase protein 6	AT4G22330
28.5393	28.5748	28.3028	28.5365		28.67	28.593	28.6674	28.4094						19	19	6	68	68	26.1	37.465	0	262.4	5996000000	269	17	17	18	19	18	18	18	19	5	5	5	6	5	5	5	6	0.506319	0.425748	-0.0965714	-1.10457	XP_021739824.1 adenosine kinase 2-like [Chenopodium quinoa]	Adenosine kinase	AT5G03300.1 adenosine kinase 2	sp|Q9LZG0|ADK2_ARATH Adenosine kinase 2	AT4G22790
28.5558	28.5949	28.2304	28.5318		26.8963	26.8104	26.7598	26.6968				+	C_S	41	29	3	45.5	33.1	5.2	105.18	0	208.9	3205500000	208	25	26	26	27	17	19	23	17	3	3	3	3	3	3	3	3	5.7261	0.000115267	1.68739	18.02	XP_021738896.1 plasma membrane ATPase 4-like [Chenopodium quinoa];XP_021738895.1 plasma membrane ATPase 4-like [Chenopodium quinoa]	Plasma membrane ATPase	AT2G24520.2 plasma membrane H+-ATPase	sp|Q03194|PMA4_NICPL Plasma membrane ATPase 4
28.456	28.2006	28.6109	28.6315		27.5085	27.3455	27.7732	27.6467				+	C_S	11	11	11	52.8	52.8	52.8	21.532	0	106.38	4846900000	165	10	11	11	11	10	10	9	11	10	11	11	11	10	10	9	11	3.26803	0.00357157	0.906241	6.69324	XP_021758035.1 nucleoid-associated protein At4g30620, chloroplastic-like [Chenopodium quinoa];XP_021746323.1 nucleoid-associated protein At4g30620, chloroplastic-like [Chenopodium quinoa]	Nucleoid-associated protein ETSB_1668	AT4G30620.1 Putative BCR%2C YbaB family COG0718	sp|Q9M098|EBFC1_ARATH Nucleoid-associated protein At4g30620, chloroplastic
28.3972	28.5758	28.3077	28.5837		26.9763	26.8783	26.9567	27.0436				+	C_S	19	5	5	64.9	17	17	44.199	0	120.58	3299300000	121	5	5	5	5	5	5	5	5	5	5	5	5	5	5	5	5	5.95899	9.70292e-05	1.50237	19.7307	XP_021725534.1 pectin acetylesterase 8-like isoform X1 [Chenopodium quinoa];XP_021725535.1 pectin acetylesterase 8-like isoform X2 [Chenopodium quinoa]	Pectin acetylesterase	AT4G19420.4 Pectinacetylesterase family protein	sp|Q6DBP4|PAE8_ARATH Pectin acetylesterase 8
28.4825	28.4846	28.451	28.3809		28.3235	28.1172	28.2733	28.1027				+	C_S	19	19	1	49.8	49.8	6.6	45.125	0	137.01	4878800000	237	18	18	18	19	17	18	18	17	1	1	1	1	1	1	1	0	2.17671	0.0234122	0.245535	4.0591	XP_021721538.1 60S ribosomal protein L4-like [Chenopodium quinoa]	60S ribosomal protein L4	AT3G09630.1 Ribosomal protein L4/L1 family	sp|Q9SF40|RL4A_ARATH 60S ribosomal protein L4-1	AT1G25250
28.4043	28.4227	28.335	28.4146		28.4599	28.3714	28.5683	28.3856						23	23	2	76.4	76.4	4.5	48.126	0	228.54	5395600000	225	18	19	21	20	21	20	22	21	2	2	2	2	2	2	2	2	0.480066	0.445904	-0.0521512	-1.05728	XP_021764830.1 enolase-like [Chenopodium quinoa]	Enolase	AT2G36530.1 Enolase	sp|Q43130|ENO_MESCR Enolase	AT4G23650
28.5042	28.3906	28.2227	28.4127		27.0639	27.0088	27.1933	26.9108				+	C_S	9	9	2	40.8	40.8	9	24.875	0	106	3243200000	159	9	9	8	8	9	9	6	9	2	2	2	1	2	2	1	2	5.43666	0.000154655	1.33833	16.0932	XP_021719592.1 oxygen-evolving enhancer protein 3, chloroplastic [Chenopodium quinoa]	oxygen-evolving enhancer protein 3-2, chloroplastic-like	AT4G05180.1 photosystem II subunit Q-2	sp|P12301|PSBQ_SPIOL Oxygen-evolving enhancer protein 3, chloroplastic
28.1525	28.2047	28.6053	28.421		28.4345	28.5288	28.6382	28.8248						10	10	6	82.7	82.7	48.1	17.562	0	76.157	4968400000	159	10	10	10	10	10	10	10	10	6	6	6	6	6	6	6	6	1.00387	0.180079	-0.260707	-1.94961	XP_021736891.1 peroxiredoxin-2B-like [Chenopodium quinoa]	Peroxiredoxin, putative	AT1G65980.1 thioredoxin-dependent peroxidase 1	sp|A9PCL4|PRX2_POPTR Peroxiredoxin-2	AT4G26690
28.3541	28.4656	28.1226	28.3957		28.3291	28.3229	28.0386	28.1278						23	21	6	51	48.3	14.7	81.04	0	169.66	4807500000	172	12	13	16	16	16	12	18	12	2	2	5	4	5	3	5	3	0.590047	0.367892	0.129951	1.25245	XP_021751137.1 putative beta-galactosidase [Chenopodium quinoa]	Beta-galactosidase	AT4G26140.7 beta-galactosidase 12	sp|Q00662|BGAL_DIACA Putative beta-galactosidase	AT5G46220
28.0643	28.4153	28.6922	28.1187		29.0507	29.1708	28.934	29.169				+	C_S	16	13	13	90.7	77.9	77.9	21.342	0	180.46	7054600000	218	11	12	11	11	13	13	11	12	11	12	11	11	13	13	11	12	2.55098	0.0120251	-0.758506	-4.86378	XP_021738698.1 jasmonate-induced protein homolog [Chenopodium quinoa]	Golgin subfamily A member 3	AT3G26680.1 DNA repair metallo-beta-lactamase family protein	sp|P42764|JIPH_ATRCA Jasmonate-induced protein homolog	AT2G32950
28.3677	28.2981	28.2798	28.3095		27.0691	27.0898	27.0589	27.1116				+	C_S	12	12	2	44.9	44.9	9.3	34.26	0	65.024	3085800000	140	11	11	11	11	10	11	9	10	2	2	2	2	1	1	1	1	8.62778	2.58952e-06	1.23142	55.2681	XP_021740244.1 protein EXORDIUM-like [Chenopodium quinoa]	protein EXORDIUM-like	AT4G08950.1 Phosphate-responsive 1 family protein	sp|Q9ZPE7|EXO_ARATH Protein EXORDIUM
28.2833	28.3511	28.0958	28.4237		28.483	28.4454	28.5892	28.2659						39	39	12	55.8	55.8	17.8	114.06	0	249.1	5213300000	313	34	32	31	31	37	32	35	36	11	9	9	10	11	10	11	10	0.804246	0.249626	-0.157406	-1.61727	XP_021739004.1 glycine dehydrogenase (decarboxylating), mitochondrial [Chenopodium quinoa]	Glycine dehydrogenase (decarboxylating)	AT4G33010.1 glycine decarboxylase P-protein 1	sp|O49954|GCSP_SOLTU Glycine dehydrogenase (decarboxylating), mitochondrial	AT5G08120
28.1189	28.3955	28.0955	28.4626		26.6316	26.6938	26.936	26.5652				+	C_S	8	8	8	59.2	59.2	59.2	11.409	0	44.426	2965200000	157	8	8	8	8	7	7	6	7	8	8	8	8	7	7	6	7	4.81383	0.000359747	1.56149	12.593	XP_021771231.1 histone H4 [Chenopodium quinoa];XP_021770973.1 histone H4 [Chenopodium quinoa];XP_021770972.1 histone H4 [Chenopodium quinoa];XP_021769562.1 histone H4 [Chenopodium quinoa];XP_021767870.1 histone H4 [Chenopodium quinoa];XP_021767869.1 histon	Histone H4	AT1G07660.1 Histone superfamily protein	sp|P62785|H41_WHEAT Histone H4 variant TH011
28.0568	27.9273	28.5545	28.488		27.092	26.9209	27.1617	27.2202				+	C_S	5	5	1	46.3	46.3	10.2	15.625	0	52.014	3270900000	61	5	4	4	4	4	4	5	4	1	1	1	1	1	1	1	1	3.32848	0.00323415	1.15792	6.86826	XP_021743941.1 histone H2A, sperm-like [Chenopodium quinoa]	Histone H2A	AT1G08880.1 Histone superfamily protein	sp|P35063|H2AX_PICAB Histone H2AX
28.4367	28.3023	27.9688	28.2981		29.014	29.0946	28.9935	28.8791				+	C_S	18	6	6	70	26.1	26.1	46.218	0	95.153	6310800000	117	5	6	5	5	6	6	6	6	5	6	5	5	6	6	6	6	3.3124	0.00332487	-0.743845	-6.82135	XP_021734573.1 pectin acetylesterase 6-like [Chenopodium quinoa]	Pectin acetylesterase	AT3G62060.2 Pectinacetylesterase family protein	sp|Q84JS1|PAE6_ARATH Pectin acetylesterase 6	AT2G15430
28.1181	28.2019	28.2033	28.4115		27.1855	27.1928	27.5162	27.2975				+	C_S	51	36	36	63.3	46.5	46.5	110.12	0	237.17	3402500000	228	30	31	32	35	25	28	31	27	30	31	32	35	25	28	31	27	4.09103	0.000950875	0.935668	9.42527	XP_021773823.1 phosphoenolpyruvate carboxylase 2 [Chenopodium quinoa];XP_021771221.1 phosphoenolpyruvate carboxylase 2 [Chenopodium quinoa]	Phosphoenolpyruvate carboxylase	AT3G14940.1 phosphoenolpyruvate carboxylase 3	sp|P16097|CAPP2_MESCR Phosphoenolpyruvate carboxylase 2
28.6001	28.6068	28.0949	27.6157		27.9839	27.9379	27.2115	27.675						12	12	3	75.9	75.9	40.7	17.604	0	157.9	3301800000	98	10	10	11	10	10	10	9	8	1	1	3	1	1	1	1	1	0.902846	0.211954	0.52731	1.78177	XP_021735589.1 nascent polypeptide-associated complex subunit beta-like [Chenopodium quinoa]	Nascent polypeptide-associated complex subunit beta	AT1G17880.1 basic transcription factor 3	sp|Q9SMW7|BTF3_ARATH Basic transcription factor 3
28.5012	28.4124	28.007	27.9442		28.4453	28.5714	28.1189	28.5275						4	4	2	26.6	26.6	19.8	26.929	0	43.181	5085200000	47	4	4	4	4	4	4	4	4	2	2	2	2	2	2	2	2	0.530141	0.40861	-0.199551	-1.14707	XP_021758210.1 expansin-A4-like [Chenopodium quinoa];XP_021737942.1 expansin-A4-like [Chenopodium quinoa]	Expansin	AT2G40610.1 expansin A8	sp|A2Y5R6|EXPA4_ORYSI Expansin-A4	AT1G08750
28.4059	28.0379	28.0573	28.3549		27.7229	27.7073	27.9917	27.7221				+	C_S	16	16	1	78.7	78.7	5.8	24.689	0	176.56	4022800000	166	16	16	16	15	14	15	14	15	1	1	1	1	0	0	1	1	1.94873	0.0344972	0.427989	3.60835	XP_021734293.1 elongation factor 1-beta 2-like [Chenopodium quinoa]	Elongation factor 1-beta 1	AT5G12110.1 elongation factor 1-beta 1	sp|Q84WM9|EF1B1_ARATH Elongation factor 1-beta 1
28.1007	28.5098	28.1168	28.0941		29.2608	29.2477	29.2791	29.1262				+	C_S	6	6	5	51.4	51.4	41.3	14.994	0	204.08	7689800000	209	5	5	5	4	5	5	5	4	4	4	4	3	4	4	4	3	4.118	0.000935433	-1.02311	-9.52906	XP_021766620.1 uncharacterized protein LOC110731086 [Chenopodium quinoa];XP_021741688.1 uncharacterized protein LOC110707919 [Chenopodium quinoa];XP_021741687.1 uncharacterized protein LOC110707918 [Chenopodium quinoa];XP_021741686.1 uncharacterized protei	rRNA N-glycosidase	AT4G12560.1 F-box and associated interaction domains-containing protein	sp|Q00531|JI60_HORVU 60 kDa jasmonate-induced protein	AT5G58430
28.2627	28.1845	28.1638	28.127		27.5031	27.5104	27.4294	27.578				+	C_S	9	9	6	74.1	74.1	53.6	11.366	0	151.03	3378200000	150	9	9	9	9	8	9	9	9	6	6	6	6	5	6	6	6	5.46379	0.000148742	0.679275	16.2649	XP_021722096.1 60S acidic ribosomal protein P2-2-like [Chenopodium quinoa]	60S acidic ribosomal protein P2-like	AT3G44590.1 60S acidic ribosomal protein family	sp|O24415|RLA2B_MAIZE 60S acidic ribosomal protein P2B
27.8993	27.699	28.456	28.4247		27.2547	27.398	28.2162	27.979						10	6	1	63.8	51.9	11.9	20.205	0	46.382	3704900000	78	6	6	6	6	6	6	6	6	1	1	1	1	1	1	1	1	0.657353	0.324705	0.407752	1.36873	XP_021753651.1 small heat shock protein, chloroplastic-like [Chenopodium quinoa]	Chloroplast small heat shock protein	AT4G27670.1 heat shock protein 21	sp|P09887|HS22C_SOYBN Small heat shock protein, chloroplastic
28.3529	28.0741	28.1547	27.8128		27.4857	27.4036	26.7398	27.3425				+	C_S	9	9	9	44.5	44.5	44.5	23.026	0	103.14	2862700000	68	9	8	9	8	6	7	6	6	9	8	9	8	6	7	6	6	2.24579	0.0208359	0.855745	4.20121	XP_021756188.1 photosystem I reaction center subunit II, chloroplastic-like [Chenopodium quinoa];XP_021718341.1 photosystem I reaction center subunit II, chloroplastic [Chenopodium quinoa]	Photosystem I reaction center subunit II	AT1G03130.1 photosystem I subunit D-2	sp|P12353|PSAD_SPIOL Photosystem I reaction center subunit II, chloroplastic
28.1026	28.1901	28.0504	28.0285		28.2319	28.3354	28.3413	28.3696				+	C_S	37	18	18	50	23.5	23.5	113.87	0	190.15	4544600000	147	17	15	16	17	13	15	16	15	17	15	16	17	13	15	16	15	2.53723	0.0122687	-0.226625	-4.83262	XP_021759704.1 alpha-mannosidase-like isoform X1 [Chenopodium quinoa];XP_021759712.1 probable alpha-mannosidase At5g66150 isoform X2 [Chenopodium quinoa];XP_021759746.1 probable alpha-mannosidase At5g66150 isoform X5 [Chenopodium quinoa];XP_021759727.1 pro	Alpha-mannosidase	AT5G66150.1 Glycosyl hydrolase family 38 protein	sp|Q9FKW9|MANA3_ARATH Probable alpha-mannosidase At5g66150	AT5G65420
27.994	27.665	28.2393	28.4636		27.6292	27.5538	28.0315	27.6136						8	8	1	39.6	39.6	4.7	22.164	0	57.053	4134100000	171	7	7	7	7	8	8	7	8	1	1	1	1	1	1	1	1	0.966452	0.190724	0.383438	1.88747	XP_021755839.1 early nodulin-like protein 1 [Chenopodium quinoa]	Early nodulin-like protein	AT3G20570.1 early nodulin-like protein 9	sp|Q9SK27|ENL1_ARATH Early nodulin-like protein 1
28.1012	28.1636	27.9858	28.0443		27.3389	27.3116	27.2278	27.3608				+	C_S	45	45	45	44.7	44.7	44.7	176.68	0	252.86	3242300000	193	35	34	38	41	31	31	42	33	35	34	38	41	31	31	42	33	5.41067	0.000156082	0.763931	15.9302	XP_021744590.1 ferredoxin-dependent glutamate synthase, chloroplastic [Chenopodium quinoa]	Glutamate synthase (Ferredoxin)	AT5G04140.2 glutamate synthase 1	sp|Q43155|GLTB_SPIOL Ferredoxin-dependent glutamate synthase, chloroplastic
28.0253	27.8799	28.2261	28.0459		27.8653	27.8474	28.0225	27.893						15	15	15	77.1	77.1	77.1	17.117	0	55.392	3946000000	186	14	14	15	14	13	13	13	14	14	14	15	14	13	13	13	14	0.847204	0.233027	0.137276	1.68908	XP_021727399.1 MLP-like protein 423 [Chenopodium quinoa];XP_021740721.1 MLP-like protein 423 [Chenopodium quinoa]	MLP-like protein	AT1G24020.1 MLP-like protein 423	sp|Q93VR4|ML423_ARATH MLP-like protein 423	AT3G22780
28.1192	28.1909	27.7866	28.0692		27.9188	27.8547	27.9204	27.8704						23	23	22	64.7	64.7	63.4	59.058	0	226.82	4092800000	223	17	20	21	19	20	21	22	21	16	19	20	18	19	20	21	20	0.835164	0.237271	0.150415	1.66898	XP_021745851.1 serine hydroxymethyltransferase 4 [Chenopodium quinoa];XP_021749158.1 serine hydroxymethyltransferase 4-like [Chenopodium quinoa]	Serine hydroxymethyltransferase	AT4G13930.1 serine hydroxymethyltransferase 4	sp|O23254|GLYC4_ARATH Serine hydroxymethyltransferase 4	AT4G12290
28.0298	27.9358	28.1259	27.9483		27.8127	27.766	27.9396	27.9352						14	14	11	77.4	77.4	59.7	17.366	0	186.34	3747100000	151	13	13	13	13	13	13	12	13	10	10	11	11	10	10	10	11	1.25135	0.117799	0.146549	2.36293	XP_021747435.1 eukaryotic translation initiation factor 5A-like [Chenopodium quinoa];XP_021747428.1 eukaryotic translation initiation factor 5A [Chenopodium quinoa];XP_021740007.1 eukaryotic translation initiation factor 5A [Chenopodium quinoa];XP_02174004	Eukaryotic translation initiation factor 5A	AT1G13950.1 eukaryotic elongation factor 5A-1	sp|Q9AXJ4|IF5A_MANES Eukaryotic translation initiation factor 5A	AT5G10440
28.0645	28.0125	27.8461	28.0801		28.7265	28.685	28.6353	28.6316				+	C_S	23	23	3	80.2	80.2	10.8	43.2	0	269.84	5373300000	233	21	19	20	20	20	21	21	20	3	3	3	3	3	3	3	2	4.58754	0.000490671	-0.668812	-11.5094	XP_021754221.1 mitogen-activated protein kinase homolog MMK2-like [Chenopodium quinoa]	Mitogen-activated protein kinase	AT4G01370.1 MAP kinase 4	sp|Q5J4W4|MPK2_ORYSJ Mitogen-activated protein kinase 2	AT5G06970
27.9273	28.1304	27.9404	27.9647		28.483	28.4413	28.4233	28.444				+	C_S	9	9	3	54.6	54.6	20.7	23.983	0	197.81	4940600000	155	7	7	8	7	8	8	9	8	2	2	2	2	2	2	3	2	4.07413	0.000975307	-0.457192	-9.36076	XP_021743149.1 peroxiredoxin-2E-1, chloroplastic-like [Chenopodium quinoa]	Peroxiredoxin, putative	AT3G52960.1 Thioredoxin superfamily protein	sp|Q949U7|PRX2E_ARATH Peroxiredoxin-2E, chloroplastic	AT2G47800
27.9295	28.1704	27.9278	27.8921		27.999	28.0602	27.9075	28.1267						19	19	4	60.1	60.1	20	54.798	0	247.88	4141800000	160	15	17	17	17	18	17	18	15	2	4	3	4	4	4	4	4	0.219351	0.697009	-0.0434022	-0.548008	XP_021723492.1 mitochondrial-processing peptidase subunit alpha-like [Chenopodium quinoa]	mitochondrial-processing peptidase subunit alpha-like	AT1G51980.1 Insulinase (Peptidase family M16) protein	sp|P29677|MPPA_SOLTU Mitochondrial-processing peptidase subunit alpha	AT5G23720
28.0086	28.0894	27.6455	28.1246		27.3947	27.4421	27.4168	27.2791				+	C_S	16	16	13	39.1	39.1	31	52.802	0	208.13	3144800000	142	15	14	15	15	14	15	16	13	12	11	12	12	11	12	13	10	2.63156	0.0103763	0.58385	5.04904	XP_021775620.1 probable leucine-rich repeat receptor-like protein kinase At1g35710 [Chenopodium quinoa]	Leucine-rich repeat receptor-like protein kinase family protein	AT1G35710.1 kinase family with leucine-rich repeat domain-containing protein	sp|Q9LP24|Y1571_ARATH Probable leucine-rich repeat receptor-like protein kinase At1g35710
28.0531	27.9352	27.8104	28.0692		27.47	27.2975	27.3905	26.9539				+	C_S	14	14	14	20.2	20.2	20.2	111.73	0	42.229	3109100000	37	10	11	12	12	9	10	13	11	10	11	12	12	9	10	13	11	2.76236	0.00841619	0.688982	5.35983	XP_021716785.1 protein TIC110, chloroplastic-like [Chenopodium quinoa];XP_021716317.1 LOW QUALITY PROTEIN: protein TIC110, chloroplastic-like [Chenopodium quinoa]	protein TIC110, chloroplastic-like	AT1G06950.1 translocon at the inner envelope membrane of chloroplasts 110	sp|Q8LPR9|TI110_ARATH Protein TIC110, chloroplastic
28.138	27.7551	27.983	27.9268		28.2449	28.1895	27.9683	28.1258						5	5	5	53.3	53.3	53.3	16.651	0	86.108	4129600000	79	5	5	5	5	5	5	5	5	5	5	5	5	5	5	5	5	0.931832	0.202325	-0.181352	-1.82996	XP_021731588.1 glycine-rich RNA-binding, abscisic acid-inducible protein-like [Chenopodium quinoa]	RNA-binding protein	AT2G21660.1 cold%2C circadian rhythm%2C and rna binding 2	sp|Q03878|GRP1_DAUCA Glycine-rich RNA-binding protein	AT1G15440
28.0827	28.1589	27.7309	27.8009		27.7588	27.7377	27.5413	27.3755						12	11	10	30.9	27.9	26	59.946	0	92.128	3178000000	106	10	10	10	10	9	9	9	10	9	9	9	9	8	8	8	9	1.30863	0.106292	0.340048	2.45981	XP_021756514.1 L-ascorbate oxidase homolog [Chenopodium quinoa];XP_021737141.1 L-ascorbate oxidase homolog [Chenopodium quinoa]	L-ascorbate oxidase-like protein	AT1G76160.1 SKU5 similar 5	sp|Q00624|ASOL_BRANA L-ascorbate oxidase homolog
27.9107	27.991	27.7774	28.035		29.2913	29.337	29.3437	29.2117				+	C_S	29	29	7	62.8	62.8	20.1	80.751	0	323.31	7571900000	301	18	18	20	21	25	26	26	26	5	6	4	5	6	7	6	6	6.15482	8.09948e-05	-1.36739	-21.2906	XP_021735084.1 subtilisin-like protease SBT1.7 [Chenopodium quinoa]	Subtilisin-like protease	AT5G67360.1 Subtilase family protein	sp|O65351|SBT17_ARATH Subtilisin-like protease SBT1.7	AT2G46370
27.937	27.9869	27.7629	27.9304		27.2511	27.2083	27.3895	27.3005				+	C_S	36	36	32	47.3	47.3	43.4	102.12	0	231.22	2984300000	237	28	32	33	33	26	32	31	30	25	29	30	29	23	29	27	27	4.20869	0.000856739	0.616962	9.88559	XP_021737384.1 ATP-dependent Clp protease ATP-binding subunit ClpA homolog CD4B, chloroplastic [Chenopodium quinoa];XP_021716091.1 ATP-dependent Clp protease ATP-binding subunit ClpA homolog CD4B, chloroplastic [Chenopodium quinoa]	ATP-dependent Clp protease ATP-binding subunit	AT5G50920.1 CLPC homologue 1	sp|P31542|CLPAB_SOLLC ATP-dependent Clp protease ATP-binding subunit ClpA homolog CD4B, chloroplastic
27.9114	28.0114	27.8153	27.8554		28.517	28.5255	28.289	28.3783				+	C_S	12	12	4	31	31	10.5	62.717	0	156.99	5594400000	207	11	10	12	11	10	10	12	10	3	3	4	4	2	3	4	3	3.51311	0.00247587	-0.529045	-7.42596	XP_021714069.1 protein HOTHEAD-like [Chenopodium quinoa]	Oxygen-dependent choline dehydrogenase	AT5G51950.1 Glucose-methanol-choline (GMC) oxidoreductase family protein	sp|Q9S746|HTH_ARATH Protein HOTHEAD	AT1G16540
30.2385	27.7336	26.6312	26.9749		27.7629	28.1512	26.8649	27.6191						5	2	2	45.6	30.1	30.1	15.406	0	53.104	3689200000	40	2	2	2	2	2	2	2	2	2	2	2	2	2	2	2	2	0.129184	0.808551	0.294993	0.343828	XP_021759838.1 histone H3.3 [Chenopodium quinoa];XP_021758536.1 histone H3.3 [Chenopodium quinoa];XP_021743808.1 histone H3.3 [Chenopodium quinoa];XP_021725434.1 histone H3.3 [Chenopodium quinoa];XP_021759842.1 histone H3.3-like [Chenopodium quinoa];XP_021	Histone H3	AT4G40030.2 Histone superfamily protein	sp|P59169|H33_ARATH Histone H3.3
27.9367	27.7904	27.826	27.9088		28.1155	28.0239	28.2389	28.08				+	C_S	24	24	15	39.1	39.1	26.4	76.151	0	194.68	4063500000	275	19	20	22	21	22	21	20	20	12	12	15	14	13	12	12	12	2.32517	0.0178623	-0.249098	-4.36792	XP_021719138.1 stromal 70 kDa heat shock-related protein, chloroplastic-like [Chenopodium quinoa];XP_021743068.1 stromal 70 kDa heat shock-related protein, chloroplastic [Chenopodium quinoa]	Chaperone DnaK	AT5G49910.1 chloroplast heat shock protein 70-2	sp|Q02028|HSP7S_PEA Stromal 70 kDa heat shock-related protein, chloroplastic	AT2G38620
27.8953	27.8673	27.9539	27.7013		27.6706	27.6398	27.2873	27.8542						22	22	2	46.2	46.2	4.8	64.602	0	166.94	3043900000	148	21	21	20	22	19	20	17	18	2	2	2	2	2	2	2	2	0.946545	0.197293	0.241468	1.8544	XP_021749276.1 ruBisCO large subunit-binding protein subunit beta, chloroplastic [Chenopodium quinoa]	60 kDa chaperonin	AT3G13470.1 TCP-1/cpn60 chaperonin family protein	sp|P08927|RUBB_PEA RuBisCO large subunit-binding protein subunit beta, chloroplastic
27.781	27.7508	27.8119	28.0157		28.0387	27.9474	28.3913	28.1893						22	22	4	54.5	54.5	11.4	60.658	0	153.12	4432600000	182	17	17	18	20	20	18	21	21	2	2	3	4	3	4	4	4	1.41801	0.0871749	-0.301837	-2.64676	XP_021737444.1 2-hydroxyacyl-CoA lyase-like [Chenopodium quinoa]	Oxalyl-CoA decarboxylase	AT5G17380.1 Thiamine pyrophosphate dependent pyruvate decarboxylase family protein	sp|Q9LF46|HACL_ARATH 2-hydroxyacyl-CoA lyase	AT3G11820
27.9433	27.8872	27.8022	27.6785		27.8905	27.795	27.694	27.8863						24	24	4	64.9	64.9	16.1	61.536	0	206.59	3406700000	187	19	19	21	22	18	21	20	16	4	3	4	3	3	4	3	3	0.0538275	0.912491	0.011313	0.152978	XP_021767610.1 2,3-bisphosphoglycerate-independent phosphoglycerate mutase [Chenopodium quinoa];XP_021767606.1 2,3-bisphosphoglycerate-independent phosphoglycerate mutase [Chenopodium quinoa]	2,3-bisphosphoglycerate-independent phosphoglycerate mutase	AT1G09780.1 Phosphoglycerate mutase%2C 2%2C3-bisphosphoglycerate-independent	sp|Q42908|PMGI_MESCR 2,3-bisphosphoglycerate-independent phosphoglycerate mutase
27.9853	27.9944	27.4605	27.7691		28.8697	28.8548	28.8581	28.5738				+	C_S	21	2	2	60.1	17.5	17.5	35.139	0	58.99	5234100000	48	2	2	2	2	2	2	2	2	2	2	2	2	2	2	2	2	3.31644	0.00330432	-0.986799	-6.83312	XP_021772034.1 oxygen-evolving enhancer protein 1, chloroplastic [Chenopodium quinoa]	Photosystem II oxygen-evolving enhancer protein 1	AT3G50820.1 photosystem II subunit O-2	sp|P12359|PSBO_SPIOL Oxygen-evolving enhancer protein 1, chloroplastic	AT4G35790
27.8074	27.5974	27.6387	28.1347		27.2862	27.2473	27.7558	27.2851						11	11	11	46.5	46.5	46.5	32.682	0	54.664	3147600000	117	11	11	10	10	11	11	9	11	11	11	10	10	11	11	9	11	1.23253	0.121507	0.400941	2.33123	XP_021749030.1 xyloglucan endotransglucosylase/hydrolase protein 24-like [Chenopodium quinoa];XP_021745795.1 xyloglucan endotransglucosylase/hydrolase protein 24-like [Chenopodium quinoa]	Xyloglucan endotransglucosylase/hydrolase	AT4G30270.1 xyloglucan endotransglucosylase/hydrolase 24	sp|P35694|XTH2_SOYBN Xyloglucan endotransglucosylase/hydrolase 2
27.8877	27.8051	27.5819	27.8037		27.7997	27.6625	27.7432	27.7193						12	12	5	71.7	71.7	42.1	33.957	0	183.75	3452600000	138	12	11	12	12	12	12	12	11	5	5	5	5	5	5	5	5	0.214583	0.703593	0.0384316	0.537716	XP_021769298.1 peroxidase 4-like [Chenopodium quinoa]	Peroxidase	AT5G05340.1 Peroxidase superfamily protein	sp|A7NY33|PER4_VITVI Peroxidase 4
27.885	27.9501	27.4606	27.7531		28.1387	28.2441	27.7275	27.9971						3	3	1	21.7	21.7	9.8	26.41	0	37.445	4032400000	44	2	2	2	3	3	2	3	2	1	1	1	1	1	1	1	1	0.852337	0.231318	-0.264653	-1.69765	XP_021746927.1 expansin-A10-like [Chenopodium quinoa]	Expansin	AT1G26770.2 expansin A10	sp|O80622|EXP15_ARATH Expansin-A15	AT5G48650
27.7828	27.6169	27.7712	27.8614		27.704	27.5598	27.7858	27.471						7	7	3	38.6	38.6	24.9	26.312	0	91.874	3257200000	110	7	7	6	7	7	7	6	6	3	3	3	3	3	3	2	3	0.714672	0.293216	0.127936	1.46641	XP_021740894.1 polygalacturonase inhibitor 1-like [Chenopodium quinoa]	Leucine-rich repeat receptor protein kinase MSP1	AT5G06860.1 polygalacturonase inhibiting protein 1	sp|Q9M5J9|PGIP1_ARATH Polygalacturonase inhibitor 1
27.7809	27.6251	27.702	27.9121		27.9692	27.9404	28.1581	27.9882				+	C_S	34	34	2	58	58	2.7	89.425	0	253.91	3733500000	242	27	26	29	28	26	27	30	27	0	0	1	1	1	0	1	2	1.78476	0.0459039	-0.258962	-3.29964	XP_021768906.1 cell division cycle protein 48 homolog [Chenopodium quinoa]	cell division cycle protein 48 homolog	AT5G03340.1 ATPase%2C AAA-type%2C CDC48 protein	sp|P54774|CDC48_SOYBN Cell division cycle protein 48 homolog	AT1G04120
27.5606	27.8795	27.8057	27.772		29.7263	29.6639	29.5755	29.5413				+	C_S	12	12	11	46.4	46.4	44.2	38.134	0	267.62	8780900000	252	11	11	9	11	12	12	11	12	10	10	8	10	11	11	10	11	6.38916	6.40823e-05	-1.87228	-23.3162	XP_021771547.1 peroxidase 12-like [Chenopodium quinoa];XP_021755864.1 peroxidase 12-like [Chenopodium quinoa]	Peroxidase	AT1G71695.1 Peroxidase superfamily protein	sp|Q96520|PER12_ARATH Peroxidase 12	AT4G16110
27.6875	27.7209	27.6917	27.8558		28.0373	28.0912	28.1133	27.9988				+	C_S	22	22	2	77.2	77.2	7.7	46.818	0	174.32	3755300000	163	19	18	17	20	20	19	19	19	2	2	2	2	2	2	2	1	3.29783	0.00338569	-0.321171	-6.77908	XP_021738963.1 eukaryotic initiation factor 4A-9-like [Chenopodium quinoa];XP_021738962.1 eukaryotic initiation factor 4A-9-like [Chenopodium quinoa]	ATP-dependent RNA helicase eIF4a	AT1G54270.1 eif4a-2	sp|Q40471|IF4A9_TOBAC Eukaryotic initiation factor 4A-9	AT3G45640
27.78	27.8801	27.3413	27.8363		27.6389	27.6377	27.6884	27.6443						20	20	20	64.3	64.3	64.3	53.244	0	113.81	3158500000	123	16	16	18	18	19	20	18	20	16	16	18	18	19	20	18	20	0.177977	0.747814	0.0571179	0.456957	XP_021739527.1 NADP-dependent glyceraldehyde-3-phosphate dehydrogenase [Chenopodium quinoa];XP_021769430.1 NADP-dependent glyceraldehyde-3-phosphate dehydrogenase-like [Chenopodium quinoa]	Aldehyde dehydrogenase	AT2G24270.2 aldehyde dehydrogenase 11A3	sp|P93338|GAPN_NICPL NADP-dependent glyceraldehyde-3-phosphate dehydrogenase
27.6903	27.4332	27.6393	28.0297		27.4564	27.4494	28.0415	27.4909						9	9	9	59.2	59.2	59.2	23.694	0	136.55	3356000000	104	9	9	9	9	9	9	8	9	9	9	9	9	9	9	8	9	0.182017	0.742411	0.0885658	0.46603	XP_021735880.1 osmotin-like protein OSML13 [Chenopodium quinoa];XP_021754121.1 osmotin-like protein OSML13 [Chenopodium quinoa]	Thaumatin	AT4G11650.1 osmotin 34	sp|P50701|OS13_SOLCO Osmotin-like protein OSML13
27.7351	27.6433	27.5693	27.7864		27.4871	27.4816	27.6798	27.5079						8	8	8	42.6	42.6	42.6	31.68	0	220.03	3624700000	143	6	6	6	6	6	7	8	7	6	6	6	6	6	7	8	7	1.11767	0.147306	0.144428	2.1389	XP_021749838.1 28 kDa ribonucleoprotein, chloroplastic-like [Chenopodium quinoa];XP_021720194.1 28 kDa ribonucleoprotein, chloroplastic-like [Chenopodium quinoa]	RNA-binding protein	AT5G50250.1 chloroplast RNA-binding protein 31B	sp|P28644|ROC1_SPIOL 28 kDa ribonucleoprotein, chloroplastic
27.7193	27.6813	27.612	27.7009		27.7266	27.7236	27.8316	27.7685						18	18	18	53	53	53	45.247	0	248.81	3193300000	187	15	16	16	16	17	16	15	16	15	16	16	16	17	16	15	16	1.30061	0.107994	-0.0841713	-2.44621	XP_021765540.1 phosphoribulokinase, chloroplastic [Chenopodium quinoa];XP_021768299.1 phosphoribulokinase, chloroplastic-like [Chenopodium quinoa]	Phosphoribulokinase	AT1G32060.1 phosphoribulokinase	sp|P09559|KPPR_SPIOL Phosphoribulokinase, chloroplastic
27.7757	27.8914	27.6769	27.3482		26.6146	26.5985	25.8973	26.602				+	C_S	5	2	2	6.6	3.8	3.8	95.573	0	37.224	1892600000	29	2	2	2	2	2	2	2	2	2	2	2	2	2	2	2	2	2.96624	0.005895	1.24495	5.87087	XP_021718095.1 beta-galactosidase 3-like [Chenopodium quinoa];XP_021714605.1 beta-galactosidase 3-like [Chenopodium quinoa]	Beta-galactosidase	AT4G36360.1 beta-galactosidase 3	sp|Q9SCV9|BGAL3_ARATH Beta-galactosidase 3
27.6158	27.7385	27.6446	27.6268		27.5964	27.6136	27.5652	27.5032						20	20	5	45.8	45.8	11.6	60.633	0	129.26	2976300000	166	19	18	19	20	18	18	18	18	4	4	4	5	4	4	3	4	1.2384	0.120103	0.0867705	2.34111	XP_021774815.1 L-ascorbate oxidase homolog [Chenopodium quinoa]	L-ascorbate oxidase homolog	AT1G76160.1 SKU5 similar 5	sp|P29162|ASOL_TOBAC L-ascorbate oxidase homolog
27.7499	27.6521	27.5656	27.5883		26.7261	26.9672	27.075	26.9632				+	C_S	9	9	1	66.2	66.2	15.4	21.941	0	123.33	2902400000	164	8	8	9	9	8	9	9	9	1	1	1	1	1	1	1	1	3.79959	0.00153461	0.706068	8.36573	XP_021733978.1 nascent polypeptide-associated complex subunit alpha-like protein 1 [Chenopodium quinoa]	Nascent polypeptide-associated complex subunit alpha	AT3G12390.1 Nascent polypeptide-associated complex (NAC)%2C alpha subunit family protein	sp|Q9M612|NACA_PINTA Nascent polypeptide-associated complex subunit alpha-like protein
27.655	27.6812	27.526	27.6806		27.8512	28.0183	27.8378	27.8294				+	C_S	16	16	16	45.6	45.6	45.6	42.196	0	102.25	3567700000	129	12	12	13	14	13	10	15	15	12	12	13	14	13	10	15	15	2.27605	0.0197483	-0.248454	-4.26431	XP_021769134.1 sedoheptulose-1,7-bisphosphatase, chloroplastic [Chenopodium quinoa];XP_021732410.1 sedoheptulose-1,7-bisphosphatase, chloroplastic-like [Chenopodium quinoa]	Fructose-1,6-bisphosphatase class 1	AT3G55800.1 sedoheptulose-bisphosphatase	sp|O20252|S17P_SPIOL Sedoheptulose-1,7-bisphosphatase, chloroplastic	AT4G20940
27.5704	27.6241	27.542	27.6474		28.8227	28.7689	28.9457	28.6715				+	C_S	25	25	9	54.1	54.1	20.8	84.476	0	253.9	5363500000	217	22	21	20	21	21	25	21	23	6	5	4	6	7	9	7	7	5.92071	9.70292e-05	-1.2062	-19.4391	XP_021751056.1 beta-xylosidase/alpha-L-arabinofuranosidase 2-like [Chenopodium quinoa]	Beta xylosidase	AT5G64570.1 beta-D-xylosidase 4	sp|A5JTQ3|XYL2_MEDSV Beta-xylosidase/alpha-L-arabinofuranosidase 2	AT3G22820
27.4586	27.6045	27.5591	27.7468		26.8768	26.9102	27.1734	26.9734				+	C_S	28	28	2	42.2	42.2	3.2	92.847	0	123.56	2231900000	154	25	24	25	26	19	21	20	23	1	2	2	2	2	2	1	2	3.30804	0.00333145	0.608785	6.80868	XP_021756726.1 sucrose synthase [Chenopodium quinoa];XP_021756725.1 sucrose synthase [Chenopodium quinoa]	Sucrose synthase	AT3G43190.1 sucrose synthase 4	sp|P13708|SUS_SOYBN Sucrose synthase
27.4817	27.5616	27.5278	27.7764		27.2172	27.2502	27.4915	27.1912						16	16	2	56.2	56.2	9.2	41	0	111.92	2892600000	152	14	12	14	15	14	14	15	14	2	2	2	2	2	2	2	2	1.70309	0.0529104	0.299294	3.15014	XP_021727571.1 ferredoxin--NADP reductase, chloroplastic-like [Chenopodium quinoa]	Ferredoxin--NADP reductase	AT1G20020.1 ferredoxin-NADP -oxidoreductase 2	sp|P00455|FENR_SPIOL Ferredoxin--NADP reductase, chloroplastic
27.4917	27.5137	27.4921	27.8185		27.3833	27.3888	27.4969	27.3291						19	19	1	73.4	73.4	2.1	35.934	0	133.72	2814800000	159	15	17	18	18	16	16	16	16	1	1	1	1	1	1	1	1	1.06651	0.161324	0.179478	2.05371	XP_021736429.1 guanine nucleotide-binding protein subunit beta-like protein [Chenopodium quinoa]	Guanine nucleotide-binding protein beta subunit-like protein	AT1G18080.1 Transducin/WD40 repeat-like superfamily protein	sp|O24076|GBLP_MEDSA Guanine nucleotide-binding protein subunit beta-like protein
27.5926	27.566	27.6186	27.5053		27.7428	27.704	27.7169	27.7982				+	C_S	22	22	1	61.9	61.9	4.3	61.787	0	178.81	2959000000	179	20	21	22	21	20	21	22	21	1	0	1	1	1	1	1	1	2.73907	0.00873266	-0.169837	-5.30356	XP_021732344.1 ruBisCO large subunit-binding protein subunit alpha [Chenopodium quinoa]	60 kDa chaperonin	AT2G28000.1 chaperonin-60alpha	sp|P08926|RUBA_PEA RuBisCO large subunit-binding protein subunit alpha, chloroplastic
27.4551	27.4605	27.651	27.692		27.1078	27.0317	27.4122	27.1841				+	C_S	12	12	1	55.7	55.7	7.6	29.885	0	323.31	2469000000	88	11	11	9	12	11	12	10	11	1	1	1	1	1	1	1	1	1.99152	0.0323423	0.380644	3.69096	XP_021724826.1 40S ribosomal protein S3a-like [Chenopodium quinoa]	40S ribosomal protein S3a	AT3G04840.1 Ribosomal protein S3Ae	sp|Q285L8|RS3A_TOBAC 40S ribosomal protein S3a
27.5334	27.4089	27.6258	27.657		27.7271	27.7372	28.1626	27.8061						20	20	5	48.9	48.9	11.6	70.057	0	163.76	3299000000	101	13	14	15	18	19	16	17	14	3	4	3	5	4	4	3	2	1.37876	0.0937646	-0.30196	-2.57935	XP_021772946.1 succinate dehydrogenase [ubiquinone] flavoprotein subunit, mitochondrial-like [Chenopodium quinoa];XP_021742493.1 succinate dehydrogenase [ubiquinone] flavoprotein subunit, mitochondrial [Chenopodium quinoa]	Succinate dehydrogenase [ubiquinone] flavoprotein subunit, mitochondrial	AT5G66760.1 succinate dehydrogenase 1-1	sp|O82663|SDHA1_ARATH Succinate dehydrogenase [ubiquinone] flavoprotein subunit 1, mitochondrial	AT5G11300
27.455	27.3764	27.6583	27.7317		25.2859	25.3583	25.6342	25.3801				+	C_S	11	11	3	47.1	47.1	16.8	36.104	0	69.006	1616000000	106	11	11	11	11	11	11	11	11	3	3	3	3	3	3	3	3	5.85684	0.000101875	2.14075	18.9618	XP_021716338.1 cationic peroxidase 2-like [Chenopodium quinoa]	Peroxidase	AT5G22410.1 root hair specific 18	sp|P22196|PER2_ARAHY Cationic peroxidase 2
27.5181	27.3757	27.5683	27.7383		27.722	27.5965	27.9704	27.651						12	12	12	63.2	63.2	63.2	27.497	0	131.48	3343000000	132	12	11	12	12	12	12	12	11	12	11	12	12	12	12	12	11	0.829216	0.239658	-0.184875	-1.65904	XP_021745974.1 L-ascorbate peroxidase, cytosolic [Chenopodium quinoa];XP_021734930.1 L-ascorbate peroxidase, cytosolic [Chenopodium quinoa]	Ascorbate peroxidase	AT1G07890.1 ascorbate peroxidase 1	sp|P48534|APX1_PEA L-ascorbate peroxidase, cytosolic
27.4367	27.3562	27.7129	27.67		27.5931	27.5792	27.9573	27.785						19	19	3	54.6	54.6	8.3	47.166	0	181.44	3104500000	150	17	18	18	18	16	18	19	18	3	3	3	3	3	3	3	3	0.721692	0.28983	-0.184703	-1.4783	XP_021764769.1 monodehydroascorbate reductase-like [Chenopodium quinoa]	Monodehydroascorbate reductase	AT3G52880.2 monodehydroascorbate reductase 1	sp|Q43497|MDAR_SOLLC Monodehydroascorbate reductase
27.6102	27.5464	27.4032	27.6139		26.1813	26.2993	26.4111	26.3707				+	C_S	17	17	3	52.5	52.5	14.2	53.737	0	183.98	1774100000	125	14	15	17	15	11	13	13	13	2	3	3	2	1	2	1	2	5.63984	0.000117144	1.22782	17.4236	XP_021757603.1 6-phosphogluconate dehydrogenase, decarboxylating 2, chloroplastic [Chenopodium quinoa]	6-phosphogluconate dehydrogenase, decarboxylating	AT5G41670.1 6-phosphogluconate dehydrogenase family protein	sp|Q94KU2|6PGD2_SPIOL 6-phosphogluconate dehydrogenase, decarboxylating 2, chloroplastic
27.494	27.7887	27.3184	27.5362		28.6646	28.7272	28.2406	28.5386				+	C_S	16	16	16	43.9	43.9	43.9	53.394	0	201.41	4472000000	163	15	15	14	14	16	14	13	15	15	15	14	14	16	14	13	15	3.35378	0.00309966	-1.00838	-6.94262	XP_021771658.1 serine carboxypeptidase-like 42 isoform X1 [Chenopodium quinoa];XP_021771659.1 serine carboxypeptidase-like 42 isoform X2 [Chenopodium quinoa];XP_021760958.1 serine carboxypeptidase-like 42 [Chenopodium quinoa]	Carboxypeptidase	AT5G42240.1 serine carboxypeptidase-like 42	sp|Q9FH05|SCP42_ARATH Serine carboxypeptidase-like 42	AT4G34160
27.6016	27.7279	27.2521	27.4924		26.8737	26.7567	26.5606	26.5752				+	C_S	17	17	5	47.5	47.5	16	56.539	0	107.11	2164800000	157	12	13	15	16	13	16	17	16	4	3	5	5	2	5	5	5	3.22229	0.00393237	0.826922	6.56316	XP_021730083.1 oxalate--CoA ligase-like [Chenopodium quinoa]	Acetyl-coenzyme A synthetase	AT3G48990.1 AMP-dependent synthetase and ligase family protein	sp|Q9SMT7|4CLLA_ARATH Oxalate--CoA ligase
27.4316	27.1533	27.6267	27.8088		26.8289	26.8078	27.3993	26.9543						8	8	2	53.8	53.8	12.8	17.715	0	112.8	2609500000	121	6	6	6	8	6	7	7	7	2	2	2	2	2	2	2	2	1.3799	0.0936159	0.507509	2.58129	XP_021767407.1 ubiquitin-40S ribosomal protein S27a [Chenopodium quinoa];XP_021737688.1 ubiquitin-40S ribosomal protein S27a [Chenopodium quinoa];XP_021732872.1 ubiquitin-40S ribosomal protein S27a [Chenopodium quinoa];XP_021729468.1 ubiquitin-40S ribosoma	Ubiquitin	AT2G47110.1 ubiquitin 6	sp|P62980|RS27A_SOLLC Ubiquitin-40S ribosomal protein S27a
27.5338	27.3351	27.5375	27.6121		27.5018	27.1976	27.6653	27.2385						11	11	11	50.8	50.8	50.8	28.254	0	50.048	2822800000	153	11	11	9	10	11	11	9	9	11	11	9	10	11	11	9	9	0.355671	0.55344	0.103815	0.825079	XP_021776171.1 60S ribosomal protein L8-1 [Chenopodium quinoa];XP_021717151.1 60S ribosomal protein L8-1 [Chenopodium quinoa]	50S ribosomal protein L2	AT4G36130.1 Ribosomal protein L2 family	sp|P29766|RL8_SOLLC 60S ribosomal protein L8
27.5514	27.5758	27.4335	27.4551		26.2561	26.1646	26.2287	26.2001				+	C_S	11	11	4	50.5	50.5	18	40.407	0	161.65	1720600000	120	10	10	11	11	10	9	11	10	4	4	4	4	4	3	4	3	7.2198	2.20838e-05	1.29157	32.1428	XP_021771887.1 GDSL esterase/lipase LTL1-like [Chenopodium quinoa]	GDSL esterase/lipase	AT5G33370.1 GDSL-like Lipase/Acylhydrolase superfamily protein	sp|Q8LB81|GDL79_ARATH GDSL esterase/lipase At5g33370
27.4054	27.3953	27.5483	27.649		27.0118	27.2172	27.1523	27.0847				+	C_S	20	20	3	58.4	58.4	13	47.098	0	127.33	2436800000	143	16	16	18	15	15	14	14	17	3	3	3	3	3	2	2	3	2.65087	0.0100017	0.383023	5.09414	XP_021729526.1 elongation factor 1-gamma 2-like [Chenopodium quinoa]	Elongation factor 1-gamma	AT1G57720.1 Translation elongation factor EF1B%2C gamma chain	sp|Q6YW46|EF1G2_ORYSJ Elongation factor 1-gamma 2
27.5201	27.0315	27.6542	27.764		26.9785	26.7796	27.0735	27.0074						7	7	7	64.6	64.6	64.6	16.068	0	37.851	2657700000	101	7	6	3	6	6	6	4	5	7	6	3	6	6	6	4	5	1.65905	0.0566301	0.532719	3.07059	XP_021731589.1 glycine-rich RNA-binding protein-like [Chenopodium quinoa];XP_021738617.1 glycine-rich RNA-binding protein-like [Chenopodium quinoa]	RNA-binding protein	AT2G21660.1 cold%2C circadian rhythm%2C and rna binding 2	sp|P49310|GRP1_SINAL Glycine-rich RNA-binding protein GRP1A
27.4955	27.5215	27.2771	27.649		27.5317	27.5281	27.8453	27.3716						4	4	2	50	50	32.3	17.543	0	125.24	3497100000	129	4	4	4	4	4	4	4	4	2	2	2	2	2	2	2	2	0.27402	0.635263	-0.0833859	-0.662794	XP_021768154.1 glycine cleavage system H protein, mitochondrial-like [Chenopodium quinoa]	Glycine cleavage system H protein	AT1G32470.1 Single hybrid motif superfamily protein	sp|P93255|GCSH_MESCR Glycine cleavage system H protein, mitochondrial
27.4657	27.4669	27.4408	27.5633		25.9573	25.9625	25.9213	26.0273				+	C_S	13	13	13	68.4	68.4	68.4	24.209	0	98.614	1584900000	111	11	11	11	12	7	8	8	8	11	11	11	12	7	8	8	8	8.00211	7.29114e-06	1.51707	43.4476	XP_021759036.1 ras-related protein Rab7-like [Chenopodium quinoa];XP_021725378.1 ras-related protein Rab7-like [Chenopodium quinoa]	Ras-like protein	AT2G21880.1 RAB GTPase homolog 7A	sp|Q43463|RAB7_SOYBN Ras-related protein Rab7
27.4261	27.5216	27.4642	27.5179		26.8578	26.886	26.9063	26.8956				+	C_S	17	17	7	57	57	22.7	31.362	0	110.42	2235100000	123	15	14	17	16	15	14	16	15	5	4	7	6	5	4	7	5	6.43141	6.40823e-05	0.596007	23.701	XP_021775503.1 L-ascorbate peroxidase 3-like [Chenopodium quinoa]	Ascorbate peroxidase	AT4G35000.1 ascorbate peroxidase 3	sp|Q42564|APX3_ARATH L-ascorbate peroxidase 3
27.5383	27.7633	26.8328	27.7749		27.7629	27.4315	27.5348	27.4693						10	2	2	52.6	19	19	26.563	0	88.195	3345400000	100	2	2	2	2	2	2	2	2	2	2	2	2	2	2	2	2	0.114887	0.828254	-0.0722904	-0.309288	XP_021716177.1 LOW QUALITY PROTEIN: osmotin-like protein [Chenopodium quinoa]	Thaumatin	AT2G28790.2 Pathogenesis-related thaumatin superfamily protein	sp|Q41350|OLP1_SOLLC Osmotin-like protein
27.4232	27.3535	27.4929	27.6345		26.0986	25.9928	26.0907	26.2302				+	C_S	14	14	14	46.9	46.9	46.9	35.259	0	90.983	1651200000	83	13	13	13	13	9	11	11	12	13	13	13	13	9	11	11	12	5.68926	0.000115267	1.37294	17.7629	YP_009380143.1 PetA (chloroplast) [Chenopodium quinoa];ARV87369.1 cytochrome f (chloroplast) [Chenopodium quinoa];ARS00946.1 PetA (chloroplast) [Chenopodium quinoa]	Acetyl-coenzyme A carboxylase carboxyl transferase subunit beta	ATCG00540.1 photosynthetic electron transfer A	sp|P16013|CYF_SPIOL Cytochrome f
27.3913	27.4055	27.4903	27.6132		25.2962	25.3954	25.2581	25.2386				+	C_S	13	13	13	36.4	36.4	36.4	48.406	0	99.186	1425300000	87	13	13	13	13	9	8	11	10	13	13	13	13	9	8	11	10	7.46009	1.52395e-05	2.17801	35.2628	XP_021773826.1 epidermis-specific secreted glycoprotein EP1-like [Chenopodium quinoa];XP_021722749.1 epidermis-specific secreted glycoprotein EP1-like [Chenopodium quinoa]	G-type lectin S-receptor-like serine/threonine-protein kinase	AT1G78850.1 D-mannose binding lectin protein with Apple-like carbohydrate-binding domain-containing protein	sp|Q39688|EP1G_DAUCA Epidermis-specific secreted glycoprotein EP1
27.3739	27.5008	27.4463	27.5619		26.9309	26.9889	26.996	26.8115				+	C_S	11	11	2	45.1	45.1	11.9	28.459	0	77.14	2152200000	89	11	11	10	11	10	11	9	10	2	2	2	2	2	2	2	2	4.03539	0.00103368	0.538912	9.21432	XP_021744134.1 60S ribosomal protein L7-3-like [Chenopodium quinoa]	60S ribosomal protein L7	AT2G44120.2 Ribosomal protein L30/L7 family protein	sp|P60039|RL73_ARATH 60S ribosomal protein L7-3
27.6715	27.6234	27.5234	27.0532		27.3157	27.3163	26.908	27.2018						15	15	3	66.7	66.7	17.9	37.811	0	136.46	2262900000	67	10	10	12	14	10	11	13	15	1	2	2	2	1	0	2	3	0.823163	0.241665	0.282406	1.64893	XP_021757305.1 malate dehydrogenase, glyoxysomal-like [Chenopodium quinoa]	Malate dehydrogenase	AT2G22780.1 peroxisomal NAD-malate dehydrogenase 1	sp|P19446|MDHG_CITLA Malate dehydrogenase, glyoxysomal
27.3784	27.4087	27.5116	27.5681		26.9228	27.1424	27.2467	27.1134				+	C_S	23	23	2	52.9	52.9	8	57.756	0	275.52	2278500000	115	19	19	22	20	16	18	21	18	2	2	2	2	2	2	2	2	2.36999	0.0163925	0.360387	4.46373	XP_021737783.1 pyruvate kinase 1, cytosolic-like isoform X2 [Chenopodium quinoa];XP_021737782.1 pyruvate kinase 1, cytosolic-like isoform X1 [Chenopodium quinoa]	Pyruvate kinase	AT3G52990.1 Pyruvate kinase family protein	sp|B8BJ39|KPYC1_ORYSI Pyruvate kinase 1, cytosolic
27.3699	27.4365	27.5141	27.5407		27.5316	27.407	27.5991	27.524						12	12	2	53.5	53.5	10.4	26.468	0	73.439	2736200000	130	10	10	10	10	11	12	12	10	2	2	2	2	2	2	2	2	0.395765	0.517036	-0.0501223	-0.901602	XP_021746311.1 probable phospholipid hydroperoxide glutathione peroxidase isoform X1 [Chenopodium quinoa];XP_021746313.1 probable phospholipid hydroperoxide glutathione peroxidase isoform X2 [Chenopodium quinoa]	Glutathione peroxidase	AT4G31870.1 glutathione peroxidase 7	sp|Q9SZ54|GPX7_ARATH Putative glutathione peroxidase 7, chloroplastic
27.3637	27.3195	27.524	27.606		27.216	27.1642	27.216	27.2931						11	11	2	45.4	45.4	7.4	25.964	0	39.28	2428500000	113	11	11	10	10	11	10	10	10	2	2	2	2	2	2	2	2	1.72772	0.0504839	0.23099	3.19495	XP_021731214.1 60S ribosomal protein L10-like [Chenopodium quinoa];XP_021756489.1 60S ribosomal protein L10 [Chenopodium quinoa];XP_021732237.1 60S ribosomal protein L10-like [Chenopodium quinoa]	60s ribosomal protein	AT1G26910.1 Ribosomal protein L16p/L10e family protein	sp|Q9SPB3|RL10_VITRI 60S ribosomal protein L10
27.4677	27.4982	27.3194	27.5168		27.7775	27.7356	27.853	27.6786				+	C_S	35	35	1	48.4	48.4	1.9	116.61	0	296.33	3078000000	197	24	26	29	32	26	25	32	30	0	0	1	1	0	0	1	0	2.76177	0.00841619	-0.310628	-5.35842	XP_021727576.1 2-oxoglutarate dehydrogenase, mitochondrial-like [Chenopodium quinoa]	2-oxoglutarate dehydrogenase, E1 component	AT3G55410.1 2-oxoglutarate dehydrogenase%2C E1 component	sp|Q54JE4|ODO1_DICDI 2-oxoglutarate dehydrogenase, mitochondrial
27.3656	27.3714	27.5431	27.5192		27.4508	27.4388	27.7154	27.5331						35	35	3	62.9	62.9	8.2	85.898	0	171	3017700000	175	28	29	28	30	31	29	35	30	3	2	3	3	3	3	3	3	0.485482	0.442275	-0.084713	-1.06708	XP_021768411.1 elongation factor G-2, chloroplastic [Chenopodium quinoa]	Elongation factor G	AT1G62750.1 Translation elongation factor EFG/EF2 protein	sp|P34811|EFGC1_SOYBN Elongation factor G-1, chloroplastic
27.4122	27.4268	27.2947	27.6165		26.1783	26.1739	26.4152	26.1487				+	C_S	22	17	1	56.3	43.7	5.9	56.842	0	107.72	1841700000	105	17	16	17	17	13	11	13	12	1	1	1	1	1	0	1	1	4.94143	0.000299444	1.20854	13.2454	XP_021754463.1 catalase-like [Chenopodium quinoa]	Catalase	AT4G35090.1 catalase 2	sp|P07145|CATA_IPOBA Catalase
27.8467	27.861	27.1335	26.904		27.2484	26.9748	26.1764	26.4659						7	7	7	28.5	28.5	28.5	22.034	0	28.715	1954700000	81	7	7	6	7	7	6	6	7	7	7	6	7	7	6	6	7	1.08653	0.155253	0.719947	2.08702	XP_021761714.1 histone H1-like [Chenopodium quinoa];XP_021733742.1 histone H1.1-like [Chenopodium quinoa]	histone H1-like	AT2G30620.1 winged-helix DNA-binding transcription factor family protein	sp|P40267|H1_SOLPN Histone H1
27.5866	27.4503	27.2795	27.4119		25.2504	24.9463	25.604	24.9862				+	C_S	13	13	6	67.6	67.6	38.3	34.566	0	123.3	1331500000	77	11	10	12	13	8	4	11	6	6	5	5	6	4	2	5	3	5.01013	0.000278874	2.23532	13.6096	XP_021753729.1 peroxidase P7-like [Chenopodium quinoa]	Peroxidase	AT5G05340.1 Peroxidase superfamily protein	sp|A7NY33|PER4_VITVI Peroxidase 4
27.3727	27.2435	27.8759	27.1875		26.2793	26.2489	26.5826	26.661				+	C_S	6	6	6	56.1	56.1	56.1	13.617	0	87.891	1713100000	37	6	5	5	6	4	5	4	6	6	5	5	6	4	5	4	6	2.68748	0.00938442	0.97695	5.18035	XP_021770076.1 calvin cycle protein CP12-1, chloroplastic-like [Chenopodium quinoa];XP_021768755.1 calvin cycle protein CP12-2, chloroplastic-like [Chenopodium quinoa]	Calvin cycle protein CP12, chloroplastic	AT2G47400.1 CP12 domain-containing protein 1	sp|O22914|CP121_ARATH Calvin cycle protein CP12-1, chloroplastic
27.3132	27.1811	27.7583	27.4238		24.2176	24.3185	24.4653	24.7377				+	C_S	12	12	4	48.5	48.5	22	26.23	0	47.254	1275900000	92	11	11	11	12	9	9	9	8	4	4	4	4	4	4	4	4	5.69838	0.000115267	2.98432	17.8262	XP_021715336.1 inactive protein RESTRICTED TEV MOVEMENT 2-like [Chenopodium quinoa]	inactive protein RESTRICTED TEV MOVEMENT 2-like	AT2G27140.1 HSP20-like chaperones superfamily protein	sp|D5K211|RTM2A_ARATH Inactive protein RESTRICTED TEV MOVEMENT 2
27.3098	27.301	27.349	27.6042		28.5536	28.5217	28.7444	28.5634				+	C_S	43	12	12	62.1	15.2	15.2	104.33	0	113.78	4624300000	157	8	9	10	12	12	11	12	12	8	9	10	12	12	11	12	12	5.03369	0.000267623	-1.20478	-13.7367	XP_021723825.1 alpha-xylosidase 1-like [Chenopodium quinoa]	Alpha-glucosidase, putative	AT1G68560.1 alpha-xylosidase 1	sp|Q9S7Y7|XYL1_ARATH Alpha-xylosidase 1	AT1G51660
27.2613	27.1682	27.5136	27.6169		27.0559	26.8289	27.4591	26.9895						12	12	1	57.5	57.5	12.6	23.82	0	59.661	2436300000	141	11	11	11	12	12	11	11	11	1	1	1	1	1	1	1	1	0.914149	0.208788	0.306638	1.80056	XP_021725571.1 60S ribosomal protein L13-1-like [Chenopodium quinoa]	60S ribosomal protein L13	AT3G49010.1 breast basic conserved 1	sp|P41129|RL132_BRANA 60S ribosomal protein L13-2
27.1766	27.1322	27.506	27.7437		27.1336	27.1635	27.8035	27.4528						22	22	2	56.1	56.1	6.9	43.73	0	104.1	3001600000	113	18	18	19	19	20	19	21	17	1	1	1	1	2	2	2	2	0.00204316	0.99576	0.00130367	0.0061316	XP_021731188.1 pyruvate dehydrogenase E1 component subunit alpha-1, mitochondrial-like [Chenopodium quinoa]	Pyruvate dehydrogenase E1 component subunit alpha	AT1G59900.1 pyruvate dehydrogenase complex E1 alpha subunit	sp|P52903|ODPA_SOLTU Pyruvate dehydrogenase E1 component subunit alpha, mitochondrial
27.6115	27.5604	26.828	27.5432		27.6632	28.015	27.5234	28.0945						6	6	1	53.5	53.5	9.1	25.896	0	15.81	2936300000	83	5	6	5	4	6	6	5	5	1	1	1	0	1	1	1	1	0.969678	0.189618	-0.438248	-1.89282	XP_021760746.1 pEARLI1-like lipid transfer protein 2 [Chenopodium quinoa]	36.4 kDa proline-rich protein	AT2G10940.1 Bifunctional inhibitor/lipid-transfer protein/seed storage 2S albumin superfamily protein	sp|Q00451|PRF1_SOLLC 36.4 kDa proline-rich protein	AT4G14770
27.3354	27.2949	27.3033	27.6046		25.7548	25.7157	26.1444	25.7375				+	C_S	10	10	2	50.8	50.8	6.2	21.879	0	33.278	1490200000	100	10	10	9	10	8	8	8	8	2	2	2	2	1	1	2	2	4.74376	0.000388746	1.54649	12.2477	XP_021776463.1 60S ribosomal protein L9-like [Chenopodium quinoa];XP_021745960.1 60S ribosomal protein L9-like [Chenopodium quinoa]	Ribosomal protein L6	AT1G33120.1 Ribosomal protein L6 family	sp|P49210|RL9_ORYSJ 60S ribosomal protein L9
27.7804	26.6944	27.1357	27.9131		26.9098	27.2698	27.1631	26.8429						17	4	1	54.4	11.6	4.5	49.37	0	65.82	3794300000	137	3	3	4	3	3	3	2	3	1	1	1	1	1	1	1	1	0.507089	0.425523	0.334514	1.10595	XP_021715816.1 elongation factor 1-alpha-like [Chenopodium quinoa]	Elongation factor 1-alpha	AT1G07920.1 GTP binding Elongation factor Tu family protein	sp|P25698|EF1A_SOYBN Elongation factor 1-alpha
27.234	27.1871	27.3909	27.6911		27.4392	27.4537	27.9945	27.5998						14	14	4	45.3	45.3	12.9	37.062	0	93.174	3321400000	165	13	13	13	14	13	13	14	13	3	3	3	4	3	3	4	3	0.691888	0.304607	-0.246032	-1.42771	XP_021769292.1 peroxidase P7-like [Chenopodium quinoa]	Peroxidase	AT5G05340.1 Peroxidase superfamily protein	sp|A7NY33|PER4_VITVI Peroxidase 4
27.4622	27.2728	27.1811	27.5196		27.9198	27.893	27.7738	27.8316				+	C_S	24	24	3	79.3	79.3	18.2	40.318	0	183.22	3161000000	147	16	19	19	18	22	20	23	20	1	1	1	1	2	2	3	2	2.93024	0.00624942	-0.495617	-5.77816	XP_021757183.1 alpha-1,4-glucan-protein synthase [UDP-forming] 2 [Chenopodium quinoa]	Alpha-1,4-glucan-protein synthase [UDP-forming]	AT3G02230.1 reversibly glycosylated polypeptide 1	sp|Q8RU27|RGP2_SOLTU Probable UDP-arabinopyranose mutase 2	AT5G53210
27.484	27.3403	27.264	27.3427		27.6748	27.66	27.8486	27.7861				+	C_S	22	22	2	46.1	46.1	8	40.838	0	172.57	3004700000	157	16	19	20	18	21	19	20	19	2	2	1	1	2	2	1	1	3.00447	0.0054937	-0.384608	-5.97053	XP_021739981.1 protein MET1, chloroplastic-like [Chenopodium quinoa]	Protein LOW PSII ACCUMULATION 1 chloroplastic	AT1G55480.1 protein containing PDZ domain%2C a K-box domain%2C and a TPR region	sp|Q94BS2|MET1_ARATH Protein MET1, chloroplastic
27.3576	27.4415	27.1891	27.4414		27.1479	27.0728	27.1979	27.0591				+	C_S	39	39	1	29.8	29.8	0.9	192.83	0	147	2655700000	168	27	29	31	35	29	31	35	31	0	0	0	0	0	1	1	1	1.89548	0.0377336	0.237972	3.50679	XP_021715572.1 clathrin heavy chain 1-like [Chenopodium quinoa]	Clathrin heavy chain	AT3G11130.1 Clathrin%2C heavy chain	sp|Q0WNJ6|CLAH1_ARATH Clathrin heavy chain 1
27.5823	26.7528	27.4129	27.6577		26.4494	26.1748	27.838	27.5928						7	7	6	60.2	60.2	48.3	11.688	0	52.065	2740200000	80	6	7	7	7	7	7	5	7	5	6	6	6	6	6	4	6	0.308744	0.601071	0.337643	0.73299	XP_021766645.1 non-specific lipid-transfer protein-like [Chenopodium quinoa]	Non-specific lipid-transfer protein	AT3G51600.1 lipid transfer protein 5	sp|Q43748|NLTP_BETVU Non-specific lipid-transfer protein
27.2865	27.1424	27.5577	27.3887		26.5043	26.7075	27.1493	26.7466				+	C_S	7	7	2	34.8	34.8	12.4	28.616	0	38.485	1974300000	58	6	6	6	7	7	7	6	7	2	2	2	2	2	2	2	2	1.90509	0.0371083	0.566888	3.52502	XP_021740253.1 40S ribosomal protein S6 [Chenopodium quinoa]	40S ribosomal protein S6	AT5G10360.1 Ribosomal protein S6e	sp|Q9M3V8|RS6_ASPOF 40S ribosomal protein S6
27.2467	27.2133	27.434	27.4638		26.0646	26.0153	26.4645	25.939				+	C_S	16	16	16	58.3	58.3	58.3	27.723	0	54.202	1714700000	133	16	16	16	16	15	14	14	14	16	16	16	16	15	14	14	14	4.00919	0.00108141	1.21862	9.11644	XP_021759011.1 probable ATP synthase 24 kDa subunit, mitochondrial [Chenopodium quinoa];XP_021725382.1 probable ATP synthase 24 kDa subunit, mitochondrial [Chenopodium quinoa]	Male gametophyte defective 1	AT2G21870.1 MALE GAMETOPHYTE DEFECTIVE 1	sp|Q9SJ12|ATP7_ARATH Probable ATP synthase 24 kDa subunit, mitochondrial
27.2714	27.2485	27.443	27.342		26.0711	26.0708	26.4303	26.1721				+	C_S	14	14	3	38.3	38.3	7.4	53.87	0	76.136	1672500000	102	13	12	11	11	12	10	13	10	2	2	2	1	2	2	2	2	4.68155	0.000431686	1.14019	11.9486	XP_021770951.1 serine carboxypeptidase-like 25 [Chenopodium quinoa]	Carboxypeptidase	AT3G02110.1 serine carboxypeptidase-like 25	sp|Q8L9Y0|SCP25_ARATH Serine carboxypeptidase-like 25
27.49	27.4028	27.0616	27.3271		28.0212	27.8162	27.466	27.7659						15	9	9	37.3	24.2	24.2	51.507	0	120.65	2883200000	77	8	7	6	7	9	8	8	8	8	7	6	7	9	8	8	8	1.6392	0.0583862	-0.446947	-3.03497	XP_021753351.1 uncharacterized protein At4g06744-like [Chenopodium quinoa]	Leucine-rich repeat receptor-like protein kinase family	AT3G19320.1 Leucine-rich repeat (LRR) family protein	sp|Q8W3M4|Y4744_ARATH Uncharacterized protein At4g06744
27.3975	27.4309	27.1432	27.3076		27.3917	27.2482	27.4543	27.3946						28	28	1	56.2	56.2	1.8	75.474	0	323.31	2404000000	149	20	22	23	25	22	22	25	22	1	1	1	1	1	1	1	1	0.279118	0.63059	-0.0524111	-0.673221	XP_021745144.1 ATP-dependent zinc metalloprotease FTSH, chloroplastic [Chenopodium quinoa]	ATP-dependent zinc metalloprotease FTSH	AT5G42270.1 FtsH extracellular protease family	sp|O82150|FTSH_TOBAC ATP-dependent zinc metalloprotease FTSH, chloroplastic
27.3779	27.3718	27.0891	27.4374		29.0428	29.0119	28.8646	28.8995				+	C_S	12	12	1	41.1	41.1	6.8	44.293	0	164.18	5499400000	197	10	10	12	10	11	12	11	12	1	1	1	0	1	1	1	1	5.77304	0.000115267	-1.63562	-18.3528	XP_021740712.1 fasciclin-like arabinogalactan protein 1 [Chenopodium quinoa]	Fasciclin-like arabinogalactan protein	AT5G55730.1 FASCICLIN-like arabinogalactan 1	sp|Q9FM65|FLA1_ARATH Fasciclin-like arabinogalactan protein 1	AT4G12970
27.4329	27.4525	27.2943	27.0716		26.6366	26.7281	26.6804	26.4555				+	C_S	23	4	4	74.8	12.2	12.2	42.456	0	31.755	1838600000	37	4	4	4	4	4	4	4	4	4	4	4	4	4	4	4	4	3.19384	0.00409443	0.687706	6.48328	XP_021757355.1 phosphoglycerate kinase 3, cytosolic [Chenopodium quinoa]	Phosphoglycerate kinase	AT1G79550.1 phosphoglycerate kinase	sp|Q9SAJ4|PGKY3_ARATH Phosphoglycerate kinase 3, cytosolic
27.1897	27.0064	27.3388	27.7011		26.6655	26.5414	27.4541	26.8735						9	7	7	75.2	64.8	64.8	12.849	0	84.784	2521000000	102	7	7	6	6	6	6	7	4	7	7	6	6	6	6	7	4	0.85412	0.230575	0.425355	1.70062	XP_021757241.1 nodulin-related protein 1-like [Chenopodium quinoa]	Nodulin-related protein 1	AT1G13930.1 oleosin-B3-like protein	sp|Q9ZQ80|NDRP1_ARATH Nodulin-related protein 1
27.2067	27.2509	27.3021	27.4376		27.1331	27.1781	27.4579	27.0393						24	24	4	53.7	53.7	13.9	44.512	0	53.77	2527800000	198	20	19	19	18	20	19	16	16	2	2	3	3	2	2	3	2	0.418333	0.498141	0.0972357	0.943918	XP_021728138.1 60S ribosomal protein L3-like [Chenopodium quinoa]	Ribosomal protein L3	AT1G43170.1 ribosomal protein 1	sp|P35684|RL3_ORYSJ 60S ribosomal protein L3
27.3381	27.4426	26.8516	27.5649		27.3013	27.1477	27.2327	26.8654						14	14	14	54.8	54.8	54.8	29.898	0	70.497	2417300000	102	10	11	9	10	11	13	11	12	10	11	9	10	11	13	11	12	0.387927	0.522773	0.162514	0.886784	XP_021767393.1 40S ribosomal protein S4-3 [Chenopodium quinoa];XP_021744731.1 40S ribosomal protein S4-3-like [Chenopodium quinoa];XP_021732849.1 40S ribosomal protein S4-3 [Chenopodium quinoa]	40S ribosomal protein S4	AT5G58420.1 Ribosomal protein S4 (RPS4A) family protein	sp|Q8VYK6|RS43_ARATH 40S ribosomal protein S4-3
27.3943	27.2806	27.1364	27.3634		28.1535	28.1331	28.3789	28.1062				+	C_S	11	11	2	77.9	77.9	22.7	17.467	0	70.643	3793800000	141	10	10	9	10	10	10	10	11	1	1	1	1	1	1	1	2	4.37141	0.000653558	-0.899268	-10.5555	XP_021741514.1 MLP-like protein 34 [Chenopodium quinoa]	MLP	AT5G28010.1 Polyketide cyclase/dehydrase and lipid transport superfamily protein	sp|Q9SSK7|MLP34_ARATH MLP-like protein 34	AT1G80080
27.2624	27.3859	27.2876	27.2168		28.6251	28.4616	28.6565	28.3606				+	C_S	8	8	8	53.5	53.5	53.5	23.283	0	277.23	4688600000	135	6	6	6	5	8	8	8	7	6	6	6	5	8	8	8	7	5.38971	0.000158445	-1.23778	-15.7999	XP_021730537.1 germin-like protein subfamily 3 member 2 [Chenopodium quinoa]	Germin	AT3G10080.2 RmlC-like cupins superfamily protein	sp|Q9SR72|GL32_ARATH Germin-like protein subfamily 3 member 2	AT1G69530
27.2511	27.4651	27.1983	27.2321		27.694	27.6	27.5885	27.6452				+	C_S	22	22	2	54.3	54.3	7.4	65.28	0	141.65	2652700000	150	18	17	20	22	20	22	21	20	2	1	2	2	2	2	2	2	2.73929	0.00873266	-0.345273	-5.3041	XP_021750827.1 D-3-phosphoglycerate dehydrogenase 1, chloroplastic-like [Chenopodium quinoa]	D-3-phosphoglycerate dehydrogenase	AT4G34200.1 D-3-phosphoglycerate dehydrogenase	sp|O49485|SERA1_ARATH D-3-phosphoglycerate dehydrogenase 1, chloroplastic
27.098	27.2676	27.2232	27.5324		26.9324	26.9281	27.3247	26.918						14	14	14	48.2	48.2	48.2	29.906	0	73.055	2200000000	95	13	14	13	13	13	12	13	13	13	14	13	13	13	12	13	13	0.963112	0.191983	0.254508	1.88192	XP_021740977.1 40S ribosomal protein S2-4-like [Chenopodium quinoa];XP_021724118.1 40S ribosomal protein S2-4-like [Chenopodium quinoa]	30S ribosomal protein S5	AT1G58684.1 Ribosomal protein S5 family protein	sp|Q93VB8|RS22_ARATH 40S ribosomal protein S2-2
27.2801	27.459	27.1996	27.1601		26.907	27.0153	26.8218	26.9943				+	C_S	15	15	7	42.2	42.2	21.4	59.974	0	147.38	2117700000	115	13	14	14	14	12	12	13	14	5	6	6	6	6	5	5	7	2.27565	0.0197483	0.340105	4.26348	XP_021734311.1 beta-hexosaminidase 3-like [Chenopodium quinoa]	Beta-hexosaminidase	AT1G65590.1 beta-hexosaminidase 3	sp|Q8L7S6|HEXO3_ARATH Beta-hexosaminidase 3
27.3517	27.3367	27.2394	27.1489		26.5592	26.5955	26.8861	26.7353				+	C_S	12	12	5	55.6	55.6	25.9	21.757	0	112.99	1818400000	58	11	11	11	10	11	8	10	11	4	4	4	3	4	2	4	4	3.20902	0.00403065	0.575128	6.52582	XP_021755108.1 40S ribosomal protein S7-like [Chenopodium quinoa]	40S ribosomal protein S7	AT3G02560.1 Ribosomal protein S7e family protein	sp|Q9ZNS1|RS7_AVIMR 40S ribosomal protein S7
27.1097	27.3541	27.3983	27.2087		26.9474	27.2063	26.7069	27.3026						5	5	5	61.4	61.4	61.4	9.0336	0	54.138	1951300000	52	5	5	5	4	4	5	4	4	5	5	5	4	4	5	4	4	0.743469	0.278448	0.226894	1.51511	XP_021776329.1 40S ribosomal protein S23-2 [Chenopodium quinoa];XP_021774491.1 40S ribosomal protein S23-2 [Chenopodium quinoa];XP_021773943.1 40S ribosomal protein S23-2 [Chenopodium quinoa];XP_021773504.1 40S ribosomal protein S23-2 [Chenopodium quinoa];	30S ribosomal protein S12	AT3G09680.1 Ribosomal protein S12/S23 family protein	sp|Q9M5Z9|RS23_EUPES 40S ribosomal protein S23
27.1467	27.0157	27.4596	27.4269		28.4119	28.46	28.7658	28.6209				+	C_S	21	21	11	45.6	45.6	28.8	64.412	0	195.84	4431700000	173	16	16	14	16	20	21	20	19	9	8	7	9	11	11	11	11	4.15171	0.000921052	-1.3024	-9.66023	XP_021755942.1 probable pectinesterase/pectinesterase inhibitor 51 [Chenopodium quinoa]	Pectinesterase	AT5G09760.2 Plant invertase/pectin methylesterase inhibitor superfamily	sp|Q9LXD9|PME51_ARATH Probable pectinesterase/pectinesterase inhibitor 51	AT4G37810
26.8776	27.0542	27.5848	27.5076		28.122	28.1699	28.6007	28.3197				+	C_S	10	7	6	89.5	73.2	68.6	16.511	0	116.39	4113200000	140	7	7	6	7	7	7	6	7	6	6	5	6	6	6	5	6	2.67762	0.00954026	-1.04703	-5.15705	XP_021759041.1 protein GOS9-like [Chenopodium quinoa]	Dirigent protein	AT2G43730.1 Mannose-binding lectin superfamily protein	sp|Q5U9T2|LECH_HORVU Horcolin	AT2G19690
27.2388	27.2885	27.1056	27.3535		27.1068	27.146	27.1757	27.0924						20	20	5	46.6	46.6	13.3	64.245	0	174.11	2183200000	123	16	13	16	16	17	13	18	14	3	3	4	4	4	2	3	2	1.08475	0.155623	0.116364	2.08405	XP_021718313.1 ketol-acid reductoisomerase, chloroplastic-like [Chenopodium quinoa]	Ketol-acid reductoisomerase	AT3G58610.1 ketol-acid reductoisomerase	sp|Q01292|ILV5_SPIOL Ketol-acid reductoisomerase, chloroplastic
27.3307	27.5708	26.8253	27.252		27.2552	26.9431	27.092	27.119						22	4	4	64.4	14	14	56.678	0	53.115	2113500000	24	4	3	4	4	4	3	4	4	4	3	4	4	4	3	4	4	0.367091	0.542796	0.142327	0.847063	XP_021732195.1 catalase [Chenopodium quinoa]	Catalase	AT4G35090.1 catalase 2	sp|P17598|CATA1_GOSHI Catalase isozyme 1
27.1561	27.0424	27.3161	27.3994		26.6695	26.5229	26.8719	26.5169				+	C_S	16	16	12	61.3	61.3	47.9	29.357	0	229.96	2051600000	152	14	13	15	15	14	14	14	15	10	9	11	11	10	10	10	11	2.63138	0.0103763	0.583227	5.04863	XP_021754412.1 14-3-3-like protein [Chenopodium quinoa];XP_021754406.1 14-3-3-like protein [Chenopodium quinoa];XP_021754399.1 14-3-3-like protein [Chenopodium quinoa];XP_021723853.1 14-3-3-like protein [Chenopodium quinoa]	14-3-3 protein	AT3G02520.1 general regulatory factor 7	sp|Q9SP07|1433_LILLO 14-3-3-like protein
27.2046	27.2285	27.1242	27.3123		27.3758	27.263	27.5709	27.3168						29	29	6	57.6	57.6	16.6	81.696	0	181.38	2582200000	143	21	22	27	25	25	23	25	24	4	5	6	6	5	6	4	5	1.10561	0.150129	-0.164242	-2.1188	XP_021775142.1 NADH dehydrogenase [ubiquinone] iron-sulfur protein 1, mitochondrial-like [Chenopodium quinoa]	NADH-ubiquinone oxidoreductase subunit	AT5G37510.2 NADH-ubiquinone dehydrogenase	sp|Q43644|NDUS1_SOLTU NADH dehydrogenase [ubiquinone] iron-sulfur protein 1, mitochondrial
27.1411	27.1694	27.3015	27.2124		26.1444	26.3836	26.6106	26.5139				+	C_S	23	23	23	53.7	53.7	53.7	61.497	0	138.02	1648200000	134	20	20	21	22	17	18	18	18	20	20	21	22	17	18	18	18	3.51177	0.00247587	0.79297	7.4218	XP_021762624.1 chaperonin CPN60, mitochondrial [Chenopodium quinoa];XP_021725179.1 chaperonin CPN60, mitochondrial-like [Chenopodium quinoa]	60 kDa chaperonin	AT3G23990.1 heat shock protein 60	sp|P29197|CH60A_ARATH Chaperonin CPN60, mitochondrial
27.0687	27.1638	27.2145	27.3617		27.0916	27.1551	27.3069	27.1222						25	25	25	67.2	67.2	67.2	52.068	0	134.93	2273200000	165	19	19	23	23	20	19	23	21	19	19	23	23	20	19	23	21	0.165242	0.762639	0.0332208	0.428084	XP_021713619.1 UTP--glucose-1-phosphate uridylyltransferase [Chenopodium quinoa];XP_021742054.1 UTP--glucose-1-phosphate uridylyltransferase-like [Chenopodium quinoa]	UTP--glucose-1-phosphate uridylyltransferase	AT5G17310.2 UDP-glucose pyrophosphorylase 2	sp|P19595|UGPA_SOLTU UTP--glucose-1-phosphate uridylyltransferase
27.2225	27.1702	27.2229	27.1867		26.266	26.3442	26.266	26.5153				+	C_S	30	30	30	43.7	43.7	43.7	101.9	0	95.229	1629600000	143	21	24	24	28	20	20	25	20	21	24	24	28	20	20	25	20	5.10952	0.000244013	0.852661	14.1534	XP_021776500.1 protein argonaute 4B-like [Chenopodium quinoa]	Argonaute	AT2G27040.1 Argonaute family protein	sp|Q0JF58|AGO4B_ORYSJ Protein argonaute 4B
27.1968	27.1007	27.0439	27.444		26.1607	26.1999	26.2734	26.2726				+	C_S	7	7	7	52.4	52.4	52.4	17.855	0	58.096	1641900000	93	7	7	7	7	6	6	6	7	7	7	7	7	6	6	6	7	4.34899	0.000674035	0.969677	10.4608	XP_021773311.1 60S ribosomal protein L12-1 [Chenopodium quinoa];XP_021746006.1 60S ribosomal protein L12-1 [Chenopodium quinoa];XP_021735009.1 60S ribosomal protein L12-1 [Chenopodium quinoa];XP_021730745.1 60S ribosomal protein L12-1 [Chenopodium quinoa]	Ribosomal protein L11	AT2G37190.1 Ribosomal protein L11 family protein	sp|P50883|RL121_ARATH 60S ribosomal protein L12-1
27.2326	27.1939	27.0629	27.2957		26.4038	26.3848	26.944	26.5577				+	C_S	6	6	6	35.4	35.4	35.4	19.417	0	32.524	1790700000	70	6	5	6	6	5	6	6	5	6	5	6	6	5	6	6	5	2.38483	0.0159814	0.623676	4.49574	XP_021736754.1 cytochrome c oxidase subunit 5b-1, mitochondrial-like isoform X2 [Chenopodium quinoa];XP_021736753.1 cytochrome c oxidase subunit 5b-1, mitochondrial-like isoform X1 [Chenopodium quinoa];XP_021731890.1 cytochrome c oxidase subunit 5b-1, mito	Cytochrome c oxidase subunit 5B, mitochondrial	AT1G80230.1 Rubredoxin-like superfamily protein	sp|Q9SSB8|CX5B2_ARATH Cytochrome c oxidase subunit 5b-2, mitochondrial
27.0183	27.0005	27.2367	27.5226		26.0407	26.0581	26.9119	26.0928				+	C_S	11	11	11	26.4	26.4	26.4	51.925	0	56.756	2026600000	106	10	9	11	11	8	10	11	10	10	9	11	11	8	10	11	10	2.02338	0.0307201	0.918607	3.75302	YP_009380126.1 PsbC (chloroplast) [Chenopodium quinoa];ARV87352.1 photosystem II CP43 chlorophyll apoprotein (chloroplast) [Chenopodium quinoa];ARS00929.1 PsbC (chloroplast) [Chenopodium quinoa]	Photosystem II CP43 reaction center protein	ATCG00280.1 photosystem II reaction center protein C	sp|Q14FG1|PSBC_POPAL Photosystem II CP43 reaction center protein
26.7257	28.5511	27.0133	26.4795		26.5722	27.1207	26.3222	27.1247						4	4	4	48.4	48.4	48.4	12.472	0	26.098	1592400000	26	2	3	4	3	4	4	3	4	2	3	4	3	4	4	3	4	0.344181	0.563451	0.407489	0.8028	XP_021738840.1 14 kDa proline-rich protein DC2.15-like [Chenopodium quinoa];XP_021769503.1 14 kDa proline-rich protein DC2.15-like [Chenopodium quinoa]	14 kDa proline-rich protein DC2.15	AT2G45180.1 Bifunctional inhibitor/lipid-transfer protein/seed storage 2S albumin superfamily protein	sp|P14009|14KD_DAUCA 14 kDa proline-rich protein DC2.15
27.1619	27.2811	27.0601	27.2606		27.7647	27.7018	27.7586	27.7983				+	C_S	8	8	8	38.1	38.1	38.1	29.928	0	158.87	2788900000	128	7	6	8	8	7	8	8	8	7	6	8	8	7	8	8	8	4.32271	0.000701666	-0.564904	-10.3508	XP_021766570.1 2-Cys peroxiredoxin BAS1, chloroplastic [Chenopodium quinoa];XP_021765715.1 2-Cys peroxiredoxin BAS1, chloroplastic-like isoform X2 [Chenopodium quinoa];XP_021765707.1 2-Cys peroxiredoxin BAS1, chloroplastic-like isoform X1 [Chenopodium quin	Peroxiredoxin	AT5G06290.1 2-cysteine peroxiredoxin B	sp|Q9C5R8|BAS1B_ARATH 2-Cys peroxiredoxin BAS1-like, chloroplastic
27.1373	26.9987	27.2374	27.276		26.178	26.1764	26.2951	26.2706				+	C_S	12	12	6	62	62	24.8	26.674	0	94.175	1523600000	94	12	12	12	12	11	10	12	12	6	6	6	6	5	4	6	6	4.9853	0.000284211	0.932364	13.4769	XP_021759395.1 adenylate kinase 4-like [Chenopodium quinoa]	Adenylate kinase	AT5G63400.1 adenylate kinase 1	sp|Q08480|KAD4_ORYSJ Adenylate kinase 4
27.1426	27.4316	26.9607	27.098		27.2923	27.4352	27.063	27.2312						17	17	17	42.2	42.2	42.2	57.395	0	90.968	2189300000	118	14	14	13	15	14	15	13	13	14	14	13	15	14	15	13	13	0.329949	0.577642	-0.0972352	-0.774969	XP_021716438.1 beta-glucosidase 44-like [Chenopodium quinoa];XP_021754518.1 beta-glucosidase 44-like [Chenopodium quinoa]	Beta-glucosidase, putative	AT3G18080.1 B-S glucosidase 44	sp|Q9LV33|BGL44_ARATH Beta-glucosidase 44
27.1255	26.8145	27.2254	27.4257		26.5816	26.5936	27.2633	26.8136						13	12	1	57.8	53.9	13.5	25.005	0	53.542	2145100000	99	11	9	9	11	10	8	11	11	1	1	1	1	1	1	1	1	0.818423	0.243883	0.334721	1.641	XP_021769623.1 elongation factor 1-delta-like [Chenopodium quinoa]	Elongation factor 1-beta	AT2G18110.1 Translation elongation factor EF1B/ribosomal protein S6 family protein	sp|P93447|EF1D_PIMBR Elongation factor 1-delta
26.9036	27.152	27.3826	27.1123		28.001	28.0924	28.5401	28.4277				+	C_S	7	7	6	46.9	46.9	37.7	15.065	0	78.708	4009000000	128	6	5	6	7	7	7	7	7	5	4	5	6	6	6	6	6	3.35121	0.00310822	-1.12769	-6.93501	XP_021755259.1 putative cysteine proteinase inhibitor 7 [Chenopodium quinoa]	Cysteine proteinase inhibitor	AT4G16500.1 Cystatin/monellin superfamily protein	sp|Q10Q47|CYT7_ORYSJ Putative cysteine proteinase inhibitor 7	AT1G14350
27.101	27.2191	26.9823	27.065		27.235	27.3046	27.3594	27.3038				+	C_S	34	34	5	81.1	81.1	20.9	66.759	0	214.19	2392000000	159	22	22	27	27	25	29	33	26	3	4	4	5	3	4	5	3	2.03312	0.0301274	-0.208874	-3.77211	XP_021774716.1 methylenetetrahydrofolate reductase 2-like [Chenopodium quinoa]	Methylenetetrahydrofolate reductase	AT2G44160.1 methylenetetrahydrofolate reductase 2	sp|O80585|MTHR2_ARATH Methylenetetrahydrofolate reductase 2
27.1437	27.1028	26.9914	27.1111		27.0137	26.9429	27.0402	27.1572						20	20	20	53.5	53.5	53.5	55.227	0	132.29	2134300000	125	14	15	17	17	16	15	16	14	14	15	17	17	16	15	16	14	0.382861	0.526468	0.0487237	0.87717	XP_021750573.1 pyruvate kinase, cytosolic isozyme [Chenopodium quinoa];XP_021735514.1 pyruvate kinase, cytosolic isozyme [Chenopodium quinoa]	Pyruvate kinase	AT5G08570.1 Pyruvate kinase family protein	sp|P22200|KPYC_SOLTU Pyruvate kinase, cytosolic isozyme
27.2525	27.2194	26.7991	27.0454		27.2054	27.1263	27.213	27.1354						23	23	21	57.2	57.2	55.4	73.801	0	168.34	2138200000	122	19	18	15	20	16	16	20	17	18	17	13	18	14	15	18	15	0.371535	0.537889	-0.0909119	-0.855576	XP_021753712.1 ATP-dependent zinc metalloprotease FTSH 2, chloroplastic-like [Chenopodium quinoa];XP_021732919.1 ATP-dependent zinc metalloprotease FTSH 2, chloroplastic [Chenopodium quinoa];XP_021732918.1 ATP-dependent zinc metalloprotease FTSH 2, chlorop	ATP-dependent zinc metalloprotease FTSH protein	AT2G30950.4 FtsH extracellular protease family	sp|O80860|FTSH2_ARATH ATP-dependent zinc metalloprotease FTSH 2, chloroplastic
27.1224	27.0978	26.914	27.1609		26.1165	26.1613	26.0312	26.0924				+	C_S	28	28	4	65.5	65.5	11.6	67.124	0	151.43	1377700000	92	25	20	26	27	15	18	18	17	4	4	4	4	3	4	3	4	5.40882	0.000156082	0.973404	15.9187	XP_021717519.1 LOW QUALITY PROTEIN: NAD-dependent malic enzyme 59 kDa isoform, mitochondrial-like [Chenopodium quinoa];XP_021760277.1 NAD-dependent malic enzyme 59 kDa isoform, mitochondrial-like [Chenopodium quinoa];XP_021717516.1 NAD-dependent malic enzy	Malic enzyme	AT4G00570.1 NAD-dependent malic enzyme 2	sp|P37225|MAON_SOLTU NAD-dependent malic enzyme 59 kDa isoform, mitochondrial
26.622	26.597	27.5076	27.4553		27.5835	27.7488	28.4576	28.1201						16	16	16	35.4	35.4	35.4	58.875	0	118.02	3660200000	144	12	12	12	12	12	13	16	15	12	12	12	12	12	13	16	15	1.57615	0.0656849	-0.932006	-2.92273	XP_021756750.1 pectinesterase/pectinesterase inhibitor PPE8B-like [Chenopodium quinoa]	Pectinesterase	AT4G33220.1 pectin methylesterase 44	sp|Q43062|PME_PRUPE Pectinesterase/pectinesterase inhibitor PPE8B	AT5G55630
27.0201	27.0719	26.9681	27.0896		27.1167	27.1576	27.2243	27.3659						11	11	6	45.7	45.7	16.1	33.985	0	83.754	2178000000	90	9	10	10	11	11	9	10	9	6	6	6	6	6	6	6	6	1.57652	0.0656849	-0.178704	-2.92338	XP_021737089.1 thioredoxin-like protein CDSP32, chloroplastic [Chenopodium quinoa]	Thioredoxin	AT1G76080.1 chloroplastic drought-induced stress protein of 32 kD	sp|Q9SGS4|CDSP_ARATH Thioredoxin-like protein CDSP32, chloroplastic
27.3375	27.102	26.7079	26.9844		26.9113	26.9189	26.4989	27.073						4	4	2	29.2	29.2	19.6	21.121	0	52.628	1868800000	49	4	4	3	3	4	4	3	3	2	2	2	2	2	2	2	2	0.457338	0.464454	0.182432	1.01592	XP_021733985.1 glycine-rich RNA-binding protein 3, mitochondrial-like [Chenopodium quinoa]	RNA-binding protein	AT5G61030.1 glycine-rich RNA-binding protein 3	sp|Q9FNR1|RBG3_ARATH Glycine-rich RNA-binding protein 3, mitochondrial
26.8782	26.8588	26.99	27.3644		27.5963	27.444	27.7605	27.4452				+	C_S	16	16	2	60.1	60.1	12.3	42.112	0	103.86	2809800000	166	15	15	16	15	16	15	14	16	1	2	2	2	2	2	2	2	2.07779	0.0278418	-0.538691	-3.86022	XP_021770396.1 formate dehydrogenase, mitochondrial-like [Chenopodium quinoa]	Formate dehydrogenase	AT5G14780.1 formate dehydrogenase	sp|Q07511|FDH_SOLTU Formate dehydrogenase, mitochondrial
26.84	27.1046	27.0408	27.0791		28.6837	28.6926	28.5027	28.786				+	C_S	16	16	8	53.4	53.4	33	53.408	0	307.9	4420600000	122	9	10	10	12	13	14	16	14	6	6	7	8	7	8	8	8	5.93507	9.70292e-05	-1.65011	-19.548	XP_021744587.1 serine carboxypeptidase-like 45 [Chenopodium quinoa]	Carboxypeptidase	AT1G28110.1 serine carboxypeptidase-like 45	sp|Q93Y09|SCP45_ARATH Serine carboxypeptidase-like 45	AT4G33050
26.7525	26.9268	27.3291	27.0487		27.532	27.5856	27.9217	27.8304				+	C_S	18	17	6	35.9	34.7	15.7	63.563	0	117.3	2761700000	142	15	15	13	16	15	15	15	14	5	5	5	6	5	6	5	5	2.42386	0.0149777	-0.703118	-4.58056	XP_021763211.1 pectinesterase-like [Chenopodium quinoa]	Pectinesterase	AT1G53830.1 pectin methylesterase 2	sp|P83948|PME3_CITSI Pectinesterase 3
27.0123	26.9387	27.053	27.0519		27.3908	27.3865	27.5581	27.3625				+	C_S	20	19	2	60.3	57	5.3	49.647	0	115.05	2717200000	165	16	16	16	16	17	16	19	15	1	1	1	1	2	1	2	1	3.64305	0.00200535	-0.410521	-7.84049	XP_021744471.1 elongation factor Tu, mitochondrial-like [Chenopodium quinoa]	Elongation factor Tu	AT4G02930.1 GTP binding Elongation factor Tu family protein	sp|Q9ZT91|EFTM_ARATH Elongation factor Tu, mitochondrial
27.088	26.9616	26.8703	27.1331		27.1248	27.0184	27.2447	26.9744						20	20	5	59.9	59.9	14.9	49.8	0	79.279	2193900000	146	15	14	17	17	17	17	17	17	4	3	4	4	3	3	3	3	0.400243	0.512932	-0.0773478	-0.91004	XP_021768236.1 phosphoethanolamine N-methyltransferase-like [Chenopodium quinoa]	Phosphoethanolamine methyltransferase	AT3G18000.1 S-adenosyl-L-methionine-dependent methyltransferases superfamily protein	sp|Q9M571|PEAMT_SPIOL Phosphoethanolamine N-methyltransferase
26.9516	27.0039	27.0265	27.0629		27.2405	27.1391	27.3106	27.2315				+	C_S	28	28	5	64	64	14.6	63.579	0	140.51	2223000000	156	18	18	22	24	20	24	25	22	2	2	3	3	2	3	5	4	2.69219	0.00931348	-0.219194	-5.19152	XP_021727268.1 phosphoglucomutase, cytoplasmic [Chenopodium quinoa];XP_021727267.1 phosphoglucomutase, cytoplasmic [Chenopodium quinoa]	Phosphoglucosamine mutase	AT1G70730.3 Phosphoglucomutase/phosphomannomutase family protein	sp|P93262|PGMC_MESCR Phosphoglucomutase, cytoplasmic
26.7655	26.6835	27.2619	27.3313		24.1828	24.0965	24.6517	24.4937				+	C_S	19	19	2	76.7	76.7	8	29.093	0	43.717	1016000000	91	17	16	18	19	12	10	10	12	0	0	2	2	0	0	0	0	4.80526	0.000359747	2.65435	12.5503	XP_021759645.1 L-ascorbate peroxidase 5, peroxisomal-like [Chenopodium quinoa]	Peroxidase	AT4G35970.1 ascorbate peroxidase 5	sp|Q7XZP5|APX5_ARATH L-ascorbate peroxidase 5, peroxisomal
27.0563	26.944	26.9664	27.0591		26.9505	26.858	27.047	26.9641						15	15	5	71.7	71.7	28.3	39.521	0	155.08	1925900000	115	12	11	11	12	13	11	14	13	4	5	4	5	4	3	5	5	0.4782	0.447276	0.0515594	1.0539	XP_021775804.1 pyruvate dehydrogenase E1 component subunit beta-1, mitochondrial-like [Chenopodium quinoa];XP_021775803.1 pyruvate dehydrogenase E1 component subunit beta-1, mitochondrial-like [Chenopodium quinoa]	Pyruvate dehydrogenase E1 component subunit beta	AT5G50850.1 Transketolase family protein	sp|Q38799|ODPB1_ARATH Pyruvate dehydrogenase E1 component subunit beta-1, mitochondrial
27.9281	28.1765	26.0711	25.8426		27.8051	27.6486	26.0853	27.4295						4	3	2	44.7	38.8	34.2	15.91	0	59.338	2175000000	56	2	2	2	2	2	2	2	3	1	1	1	1	1	1	1	2	0.122508	0.81703	-0.237566	-0.327785	XP_021720918.1 histone H2A-like [Chenopodium quinoa];XP_021716203.1 histone H2A-like [Chenopodium quinoa]	Histone H2A	AT5G59870.1 histone H2A 6	sp|A2XZN0|H2A6_ORYSI Probable histone H2A.6
26.8288	26.6476	27.2568	27.2619		26.6676	26.7693	27.2478	26.7794						18	18	3	38.1	38.1	6.8	71.697	0	121.3	2101300000	104	15	11	15	16	15	15	17	16	1	1	1	2	2	1	3	2	0.271183	0.638386	0.132761	0.656972	XP_021714483.1 polyadenylate-binding protein 2-like [Chenopodium quinoa]	Polyadenylate-binding protein	AT1G49760.1 poly(A) binding protein 8	sp|Q9FXA2|PABP8_ARATH Polyadenylate-binding protein 8
26.8838	26.8151	27.3204	26.9466		26.3341	26.2792	25.8238	26.414				+	C_S	12	12	1	18.3	18.3	1.3	75.379	0	58.374	1476900000	64	10	10	11	12	8	6	11	8	0	1	0	1	0	0	1	0	2.37389	0.0162742	0.778667	4.47214	XP_021740700.1 protein DEK-like [Chenopodium quinoa]	Protein DEK	AT5G55660.1 DEK domain-containing chromatin associated protein	sp|P35659|DEK_HUMAN Protein DEK
26.9497	26.9532	26.9859	27.0702		26.8186	26.8124	27.1454	26.6461						14	14	7	35.1	35.1	19.7	41.745	0	40.372	1983800000	101	13	12	10	12	10	11	11	9	7	7	7	7	7	7	7	6	0.582502	0.372543	0.134118	1.23928	XP_021772050.1 ADP,ATP carrier protein 1, mitochondrial-like [Chenopodium quinoa];XP_021728965.1 ADP,ATP carrier protein 1, mitochondrial-like [Chenopodium quinoa]	Mitochondrial ADP/ATP carrier protein	AT5G13490.1 ADP/ATP carrier 2	sp|P25083|ADT1_SOLTU ADP,ATP carrier protein, mitochondrial
26.6831	26.4213	27.3572	27.471		26.6324	26.6717	27.5468	27.1586						7	7	6	79.6	79.6	64.5	9.9893	0	39.047	1821700000	55	7	7	7	7	7	7	7	7	6	6	6	6	6	6	6	6	0.0194279	0.968144	-0.0191865	-0.0571891	XP_021758285.1 copper transport protein ATX1-like [Chenopodium quinoa]	Heavy metal transport/detoxification protein	AT1G66240.1 homolog of anti-oxidant 1	sp|Q94BT9|ATOX1_ARATH Copper transport protein ATX1
26.772	26.8528	27.1121	27.1792		27.2042	27.2268	27.7928	27.4103						13	13	13	81.2	81.2	81.2	19.948	0	139.65	2479200000	107	11	12	12	12	12	11	12	12	11	12	12	12	12	11	12	12	1.36488	0.0962209	-0.429506	-2.5556	XP_021738687.1 jasmonate-induced protein homolog [Chenopodium quinoa]	Alpha-monoglucosyldiacylglycerol synthase	AT1G06820.1 carotenoid isomerase	sp|P42764|JIPH_ATRCA Jasmonate-induced protein homolog
27.0246	26.8844	26.9877	26.9892		26.5943	26.4182	26.3267	26.5671				+	C_S	17	17	1	30	30	1.8	92.823	0	65.624	1578700000	92	13	14	13	16	13	14	16	14	1	1	1	1	1	1	1	1	3.39429	0.00295541	0.494903	7.06299	XP_021738681.1 V-type proton ATPase subunit a3-like [Chenopodium quinoa]	V-type proton ATPase subunit a	AT4G39080.1 vacuolar proton ATPase A3	sp|Q8W4S4|VHAA3_ARATH V-type proton ATPase subunit a3
26.9061	26.9129	26.9937	27.0702		26.9844	26.7998	26.7735	26.72						18	18	2	61.1	61.1	10.7	44.665	0	110.81	1728300000	98	16	16	16	15	16	14	17	16	2	2	2	1	2	2	2	2	1.14521	0.14035	0.151273	2.18487	XP_021741242.1 glutamate dehydrogenase B [Chenopodium quinoa]	Glutamate dehydrogenase	AT5G18170.1 glutamate dehydrogenase 1	sp|Q9LEC8|DHEB_NICPL Glutamate dehydrogenase B
26.9109	26.9826	26.9389	26.9989		26.1472	25.9727	25.6065	26.0519				+	C_S	24	24	6	62.9	62.9	23.9	56.977	0	165.68	1327200000	120	20	21	18	23	12	16	21	14	6	6	5	6	3	6	6	4	3.82378	0.00147231	1.01324	8.44954	XP_021718410.1 probable mitochondrial-processing peptidase subunit beta, mitochondrial [Chenopodium quinoa]	Mitochondrial processing peptidase beta subunit	AT3G02090.2 Insulinase (Peptidase family M16) protein	sp|Q42290|MPPB_ARATH Probable mitochondrial-processing peptidase subunit beta, mitochondrial
26.928	26.7432	26.986	27.148		26.7095	26.7378	27.1814	26.7291						7	7	7	38.9	38.9	38.9	24.604	0	84.188	2014300000	106	7	6	6	7	6	6	7	7	7	6	6	7	6	6	7	7	0.337964	0.569566	0.11184	0.790675	XP_021759077.1 40S ribosomal protein S8-like [Chenopodium quinoa];XP_021739577.1 40S ribosomal protein S8-like [Chenopodium quinoa];XP_021773807.1 40S ribosomal protein S8 [Chenopodium quinoa];XP_021719197.1 40S ribosomal protein S8 [Chenopodium quinoa]	40S ribosomal protein S8	AT5G59240.1 Ribosomal protein S8e family protein	sp|Q08069|RS8_MAIZE 40S ribosomal protein S8
26.7165	26.7024	27.1571	27.2208		26.8182	26.8006	27.3131	27.139						31	3	3	78.4	7.8	7.8	56.922	0	28.527	2026000000	78	3	3	3	3	3	3	3	3	3	3	3	3	3	3	3	3	0.138433	0.79585	-0.0685191	-0.365815	XP_021740032.1 serine hydroxymethyltransferase, mitochondrial [Chenopodium quinoa];XP_021740031.1 serine hydroxymethyltransferase, mitochondrial [Chenopodium quinoa];XP_021740030.1 serine hydroxymethyltransferase, mitochondrial [Chenopodium quinoa]	Serine hydroxymethyltransferase	AT4G37930.1 serine transhydroxymethyltransferase 1	sp|P50433|GLYM_SOLTU Serine hydroxymethyltransferase, mitochondrial
26.714	27.0279	26.8174	27.2084		27.7929	27.805	27.8441	27.6994				+	C_S	21	21	13	49.6	49.6	29.2	72.087	0	92.696	3032700000	140	13	15	17	18	18	15	18	16	8	8	12	12	11	9	11	9	3.49501	0.00252916	-0.843415	-7.36969	XP_021750857.1 probable inactive purple acid phosphatase 27 [Chenopodium quinoa]	Purple acid phosphatase	AT5G50400.1 purple acid phosphatase 27	sp|Q5MAU8|PPA27_ARATH Probable inactive purple acid phosphatase 27
27.0644	26.9523	26.919	26.8234		25.9548	25.9239	25.8948	26.0477				+	C_S	8	5	5	74.1	53.6	53.6	11.308	0	39.239	1248100000	32	5	5	5	5	5	5	5	5	5	5	5	5	5	5	5	5	5.49681	0.000148292	0.984449	16.4765	XP_021716413.1 60S acidic ribosomal protein P2-4-like [Chenopodium quinoa]	60S acidic ribosomal protein P2-like	AT3G44590.1 60S acidic ribosomal protein family	sp|O24415|RLA2B_MAIZE 60S acidic ribosomal protein P2B
26.989	26.6326	27.1139	27.0044		26.7011	26.7722	26.6558	26.9861						39	2	0	76.9	5	0	47.853	0	9.1996	1792000000	40	2	2	2	2	2	2	2	2	0	0	0	0	0	0	0	0	0.573772	0.377889	0.156184	1.22401	XP_021769040.1 ribulose bisphosphate carboxylase/oxygenase activase, chloroplastic-like isoform X2 [Chenopodium quinoa]	Ribulose bisphosphate carboxylase/oxygenase activase	AT2G39730.1 rubisco activase	sp|P10871|RCA_SPIOL Ribulose bisphosphate carboxylase/oxygenase activase, chloroplastic
27.0719	27.0084	26.6476	26.9709		26.0983	26.11	25.8567	25.917				+	C_S	10	10	10	45.6	45.6	45.6	36.093	0	116.65	1258100000	53	9	9	9	7	8	8	7	7	9	9	9	7	8	8	7	7	3.73083	0.00171641	0.929216	8.13143	XP_021758002.1 peroxidase 46-like [Chenopodium quinoa];XP_021762086.1 peroxidase 18-like [Chenopodium quinoa]	Peroxidase	AT4G31760.1 peroxidase superfamily protein	sp|O81772|PER46_ARATH Peroxidase 46
26.8772	26.9773	26.8911	26.9325		27.0496	27.0195	27.3297	27.1556						12	12	12	54.3	54.3	54.3	35.333	0	73.051	2018100000	135	11	12	11	11	12	12	10	10	11	12	11	11	12	12	10	10	1.60598	0.0622402	-0.219054	-2.97565	XP_021735437.1 succinate--CoA ligase [ADP-forming] subunit alpha-2, mitochondrial-like [Chenopodium quinoa];XP_021750564.1 succinate--CoA ligase [ADP-forming] subunit alpha-2, mitochondrial-like [Chenopodium quinoa]	Succinate--CoA ligase [ADP-forming] subunit alpha, mitochondrial	AT5G08300.1 Succinyl-CoA ligase%2C alpha subunit	sp|Q8GTQ9|SUCA1_SOLLC Succinate--CoA ligase [ADP-forming] subunit alpha-1, mitochondrial
26.945	26.9891	27.0551	26.6769		26.2215	26.1895	26.168	26.4546				+	C_S	4	4	4	10.4	10.4	10.4	48.4	0	5.76	1316900000	15	3	3	3	4	2	3	3	3	3	3	3	4	2	3	3	3	3.08876	0.00482944	0.658137	6.19476	XP_021767094.1 glycerol-3-phosphate 2-O-acyltransferase 4-like isoform X2 [Chenopodium quinoa];XP_021767093.1 glycerol-3-phosphate 2-O-acyltransferase 4-like isoform X1 [Chenopodium quinoa];XP_021748714.1 glycerol-3-phosphate 2-O-acyltransferase 4-like [Ch	Glycerol-3-phosphate O-acyltransferase	AT1G01610.1 glycerol-3-phosphate acyltransferase 4	sp|Q9LMM0|GPAT4_ARATH Glycerol-3-phosphate 2-O-acyltransferase 4
26.6859	26.5873	27.0726	27.2912		26.9317	26.8894	27.2597	27.1881						11	11	1	37	37	4.3	29.64	0	63.607	2079000000	134	11	11	10	11	9	11	11	9	1	1	1	1	1	1	1	1	0.361655	0.548535	-0.157952	-0.836617	XP_021722968.1 mitochondrial outer membrane protein porin of 36 kDa-like [Chenopodium quinoa]	Mitochondrial outer membrane protein porin	AT3G01280.1 voltage dependent anion channel 1	sp|P42056|VDAC2_SOLTU Mitochondrial outer membrane protein porin of 36 kDa
26.9873	26.7255	27.138	26.7466		27.0595	26.9233	26.8225	26.9647						9	9	4	63.4	63.4	36	16.096	0	42.691	1792100000	79	9	9	7	6	8	8	8	6	4	4	3	2	3	3	3	2	0.148582	0.783711	-0.0431533	-0.389636	XP_021731590.1 glycine-rich RNA-binding, abscisic acid-inducible protein-like [Chenopodium quinoa]	RNA-binding protein	AT2G21660.1 cold%2C circadian rhythm%2C and rna binding 2	sp|Q43472|GRP_HORVU Glycine-rich RNA-binding protein blt801
26.928	27.0546	26.8741	26.7314		26.8825	26.8237	26.458	26.8158						16	16	3	65.5	65.5	13.3	40.545	0	152.46	1821000000	114	13	12	13	15	12	12	16	13	2	2	2	3	2	2	3	2	0.612562	0.353355	0.15201	1.29157	XP_021752759.1 cysteine synthase, chloroplastic/chromoplastic [Chenopodium quinoa]	Cysteine synthase	AT2G43750.1 O-acetylserine (thiol) lyase B	sp|P32260|CYSKP_SPIOL Cysteine synthase, chloroplastic/chromoplastic
26.8096	26.7878	26.9293	27.0188		26.4594	26.3725	26.5587	26.5217				+	C_S	13	13	9	42.9	42.9	31	34.419	0	81.707	1690500000	101	8	10	10	11	12	12	11	10	5	7	7	7	8	9	8	7	3.02977	0.00534474	0.408311	6.03718	XP_021725001.1 60S ribosomal protein L5 [Chenopodium quinoa];XP_021723473.1 60S ribosomal protein L5-like [Chenopodium quinoa]	60S ribosomal protein L5-like	AT3G25520.1 ribosomal protein L5	sp|Q6UNT2|RL5_CUCSA 60S ribosomal protein L5
26.7517	26.87	26.8954	27.0236		27.3057	27.3465	27.6283	27.3646				+	C_S	24	23	2	44.3	43.3	4.7	72.596	0	242.35	2452400000	155	17	18	21	21	22	19	22	19	1	1	2	1	2	1	2	1	2.90321	0.00652426	-0.526094	-5.70928	XP_021776224.1 heat shock 70 kDa protein, mitochondrial [Chenopodium quinoa]	Chaperone DnaK	AT5G09590.1 mitochondrial HSO70 2	sp|Q9LDZ0|HSP7J_ARATH Heat shock 70 kDa protein 10, mitochondrial
26.8333	27.0834	26.8197	26.7886		27.0808	27.1482	26.9929	27.0298						8	8	3	57.8	57.8	32.6	25.427	0	153.51	1872300000	82	8	5	8	8	8	8	8	8	3	2	3	3	3	3	3	3	1.26936	0.11385	-0.181691	-2.39332	XP_021764666.1 heme-binding protein 2-like [Chenopodium quinoa]	Heme-binding protein 2	AT1G17100.1 SOUL heme-binding family protein	sp|Q9Y5Z4|HEBP2_HUMAN Heme-binding protein 2
26.872	27.1301	26.7178	26.7828		26.4138	26.5902	26.4899	26.5589				+	C_S	7	7	7	43.1	43.1	43.1	31.712	0	99.573	1452300000	70	6	6	5	6	5	6	5	5	6	6	5	6	5	6	5	5	1.98338	0.0328127	0.362466	3.67517	XP_021731703.1 methylesterase 3-like [Chenopodium quinoa]	Salicylic acid-binding protein 2	AT2G23610.1 methyl esterase 3	sp|O80477|MES3_ARATH Methylesterase 3
26.8934	26.893	26.7793	26.93		25.5181	25.3351	25.5541	25.4166				+	C_S	10	10	8	42.3	42.3	36.9	36.575	0	62.641	1052200000	72	8	9	9	9	8	9	9	9	7	7	7	7	6	7	7	7	6.44537	6.40823e-05	1.41795	23.8295	XP_021714590.1 peroxidase 72-like [Chenopodium quinoa];XP_021718077.1 peroxidase 72-like [Chenopodium quinoa]	Peroxidase	AT5G66390.1 Peroxidase superfamily protein	sp|Q9FJZ9|PER72_ARATH Peroxidase 72
26.7206	26.8002	26.8989	26.9985		27.0302	26.9595	27.3057	26.9792						23	23	23	69.4	69.4	69.4	49.744	0	127.3	1924300000	107	20	19	21	21	16	21	22	15	20	19	21	21	16	21	22	15	1.11287	0.14868	-0.214094	-2.1309	XP_021751681.1 guanosine nucleotide diphosphate dissociation inhibitor 2 [Chenopodium quinoa];XP_021774724.1 guanosine nucleotide diphosphate dissociation inhibitor 2-like [Chenopodium quinoa]	Guanosine nucleotide diphosphate dissociation inhibitor	AT3G59920.1 RAB GDP dissociation inhibitor 2	sp|O24653|GDI2_ARATH Guanosine nucleotide diphosphate dissociation inhibitor 2
26.8875	26.7363	26.7705	26.9978		26.4997	26.4113	26.5509	26.4625				+	C_S	11	11	3	70.5	70.5	12.7	19.656	0	67.808	1517100000	59	11	10	10	10	10	10	9	10	3	2	3	3	2	2	2	3	2.83035	0.00746775	0.366924	5.52653	XP_021754962.1 probable NADH dehydrogenase [ubiquinone] 1 alpha subcomplex subunit 5, mitochondrial [Chenopodium quinoa]	NADH dehydrogenase 1 alpha subcomplex subunit 5	AT5G52840.1 NADH-ubiquinone oxidoreductase-like protein	sp|Q9FLX7|NDUA5_ARATH Probable NADH dehydrogenase [ubiquinone] 1 alpha subcomplex subunit 5, mitochondrial
26.6539	26.8094	26.899	26.9986		26.8197	26.7688	27.0546	26.8346						8	8	1	46.4	46.4	6	25.876	0	68.19	1692700000	61	7	8	8	7	8	7	8	8	0	1	1	0	1	1	1	1	0.111726	0.832235	-0.0291719	-0.301556	XP_021758206.1 superoxide dismutase [Mn], mitochondrial-like [Chenopodium quinoa]	Superoxide dismutase	AT3G10920.1 manganese superoxide dismutase 1	sp|P35017|SODM_HEVBR Superoxide dismutase [Mn], mitochondrial
27.1948	27.0752	26.5759	26.5112		26.5588	26.6161	26.4027	26.6167						12	12	12	52.5	52.5	52.5	36.108	0	196.35	1518500000	93	10	9	11	12	11	9	11	9	10	9	11	12	11	9	11	9	0.80171	0.250535	0.290672	1.61302	XP_021766818.1 1-aminocyclopropane-1-carboxylate oxidase-like [Chenopodium quinoa];XP_021719757.1 1-aminocyclopropane-1-carboxylate oxidase-like [Chenopodium quinoa]	1-aminocyclopropane-1-carboxylate oxidase	AT1G05010.1 ethylene-forming enzyme	sp|P31237|ACCO_ACTDE 1-aminocyclopropane-1-carboxylate oxidase
26.8809	26.7082	26.8771	26.8629		25.7028	25.7154	26.0739	25.8259				+	C_S	14	14	8	39.5	39.5	26.5	53.818	0	70.307	1246600000	82	14	13	13	14	12	13	11	13	8	7	7	8	6	7	7	7	4.35738	0.000670325	1.0028	10.4962	XP_021748798.1 uncharacterized protein LOC110714568 [Chenopodium quinoa]	histone H1-like	AT1G48620.1 high mobility group A5	sp|P02258|H5_ANSAN Histone H5
26.9644	26.8939	26.5593	26.9068		25.474	25.6335	25.4691	25.3581				+	C_S	11	11	11	33.6	33.6	33.6	49.236	0	57.738	1069300000	72	10	11	10	10	8	8	9	8	10	11	10	10	8	8	9	8	4.79165	0.000359747	1.34743	12.4827	XP_021763322.1 NADH dehydrogenase [ubiquinone] 1 alpha subcomplex subunit 9, mitochondrial-like [Chenopodium quinoa];XP_021722171.1 NADH dehydrogenase [ubiquinone] 1 alpha subcomplex subunit 9, mitochondrial-like [Chenopodium quinoa]	Mitochondrial NADH dehydrogenase 1 alpha subcomplex subunit 9	AT2G20360.1 NAD(P)-binding Rossmann-fold superfamily protein	sp|Q9SK66|NDUA9_ARATH NADH dehydrogenase [ubiquinone] 1 alpha subcomplex subunit 9, mitochondrial
26.6418	26.7623	26.8527	26.9559		26.4355	26.7016	26.8585	26.7074						27	27	7	46.8	46.8	12	91.138	0	125.43	1643400000	131	22	22	26	23	21	23	23	23	6	6	7	6	6	7	5	6	0.534136	0.406663	0.127431	1.15416	XP_021760799.1 phospholipase D alpha 1-like [Chenopodium quinoa]	Phospholipase D	AT3G15730.1 phospholipase D alpha 1	sp|Q41142|PLDA1_RICCO Phospholipase D alpha 1
26.9291	26.8365	26.7057	26.741		25.9035	26.0141	25.8785	26.1089				+	C_S	14	11	11	83.6	66	66	17.34	0	66.593	1288400000	82	8	7	9	8	8	7	9	8	8	7	9	8	8	7	9	8	4.54248	0.000516594	0.826807	11.3042	XP_021747441.1 eukaryotic translation initiation factor 5A-4-like [Chenopodium quinoa];XP_021740008.1 eukaryotic translation initiation factor 5A-4-like [Chenopodium quinoa]	Eukaryotic translation initiation factor 5A	AT1G13950.1 eukaryotic elongation factor 5A-1	sp|Q9AXQ6|IF5A1_SOLLC Eukaryotic translation initiation factor 5A-1
26.6871	26.8076	26.928	26.7704		26.0279	26.204	26.1305	26.1387				+	C_S	10	10	1	55.1	55.1	9.1	27.065	0	47.803	1293000000	86	8	9	9	10	7	8	8	8	1	1	1	1	1	1	1	1	4.44661	0.000568089	0.67303	10.8788	XP_021715029.1 40S ribosomal protein S3-3-like [Chenopodium quinoa]	Ribosomal protein S3	AT5G35530.1 Ribosomal protein S3 family protein	sp|Q9FJA6|RS33_ARATH 40S ribosomal protein S3-3
26.8601	26.9837	26.6449	26.7023		26.4957	26.445	26.205	26.4321				+	C_S	18	18	2	53.4	53.4	9.9	53.31	0	108.44	1423900000	119	13	16	16	18	14	14	16	12	2	2	2	2	2	2	1	2	2.15499	0.0243018	0.403287	4.01498	XP_021718670.1 ATP sulfurylase 2-like [Chenopodium quinoa]	3'-phosphoadenosine 5'-phosphosulfate synthase 2	AT1G19920.1 Pseudouridine synthase/archaeosine transglycosylase-like family protein	sp|Q43870|APS2_ARATH ATP sulfurylase 2
26.8323	26.6442	26.8422	26.8434		27.0622	26.9709	27.2033	27.0172				+	C_S	24	24	5	68.6	68.6	18.9	56.432	0	113.44	1861700000	113	18	19	20	23	19	20	21	22	5	5	3	5	5	5	5	5	2.0956	0.0271343	-0.272903	-3.89564	XP_021743700.1 protein disulfide-isomerase-like [Chenopodium quinoa]	Protein disulfide-isomerase	AT1G77510.1 PDI-like 1-2	sp|Q43116|PDI_RICCO Protein disulfide-isomerase
26.9927	26.841	26.5441	26.7309		27.131	27.1185	26.9836	27.0186						14	14	1	41.1	41.1	5.5	50.693	0	223.56	1831000000	140	10	11	13	14	13	12	12	12	0	1	1	1	1	0	1	0	1.51942	0.0726469	-0.285773	-2.82287	XP_021742671.1 calreticulin-like [Chenopodium quinoa]	calreticulin	AT1G09210.1 calreticulin 1b	sp|O81919|CALR_BETVU Calreticulin
26.8393	26.6346	26.7872	26.8281		26.9235	26.6861	27.0203	26.7576						9	9	2	82.4	82.4	23.9	15.07	0	102.92	1754400000	110	8	9	7	8	8	8	9	7	2	2	1	1	1	1	2	1	0.358929	0.550561	-0.0745759	-0.831367	XP_021763845.1 40S ribosomal protein S12-like [Chenopodium quinoa];XP_021736468.1 40S ribosomal protein S12-like [Chenopodium quinoa];XP_021736388.1 40S ribosomal protein S12-like [Chenopodium quinoa]	40S ribosomal protein S12	AT2G32060.1 Ribosomal protein L7Ae/L30e/S12e/Gadd45 family protein	sp|Q9XHS0|RS12_HORVU 40S ribosomal protein S12
26.6082	26.5906	26.9674	26.8999		24.8337	24.7673	25.4852	24.9834				+	C_S	32	13	13	45.1	20.4	20.4	99.23	0	75.724	985210000	84	11	11	12	13	7	8	10	8	11	11	12	13	7	8	10	8	4.04107	0.00102547	1.74914	9.23567	XP_021729945.1 protein SIEVE ELEMENT OCCLUSION B-like isoform X1 [Chenopodium quinoa];XP_021729946.1 protein SIEVE ELEMENT OCCLUSION B-like isoform X2 [Chenopodium quinoa]	protein SIEVE ELEMENT OCCLUSION B-like	AT3G01680.1 sieve element occlusion amino-terminus protein	sp|Q9SS87|SEOB_ARATH Protein SIEVE ELEMENT OCCLUSION B
26.7784	26.669	26.6742	26.8749		26.7705	26.743	27.0953	26.8491						21	21	21	58.8	58.8	58.8	58.241	0	165	1835600000	137	16	20	16	19	20	17	18	20	16	20	16	19	20	17	18	20	0.57633	0.37664	-0.115343	-1.22849	XP_021747405.1 biotin carboxylase 2, chloroplastic-like [Chenopodium quinoa];XP_021729802.1 biotin carboxylase 2, chloroplastic [Chenopodium quinoa];XP_021729798.1 biotin carboxylase 2, chloroplastic [Chenopodium quinoa]	Acetyl-CoA carboxylase, biotin carboxylase	AT5G35360.3 acetyl Co-enzyme a carboxylase biotin carboxylase subunit	sp|B9HBA8|ACCC1_POPTR Biotin carboxylase 1, chloroplastic
26.6267	26.5932	26.6777	27.083		26.7694	26.7516	27.0092	26.6922						13	13	4	73.8	73.8	24	25.18	0	63.319	1770100000	98	10	9	11	11	11	10	9	10	4	3	4	4	4	3	3	2	0.17582	0.750314	-0.0604277	-0.452098	XP_021738005.1 GTP-binding nuclear protein Ran-3 [Chenopodium quinoa]	GTP-binding nuclear protein	AT5G55190.1 RAN GTPase 3	sp|Q8H156|RAN3_ARATH GTP-binding nuclear protein Ran-3
26.5329	26.6788	26.7019	27.0434		26.0793	26.1683	26.3485	25.9321				+	C_S	20	20	3	68.5	68.5	9	47.914	0	66.876	1358800000	106	15	17	16	16	16	14	17	13	3	3	3	2	3	3	2	3	2.32875	0.0177529	0.607224	4.37554	XP_021732930.1 aspartate aminotransferase, mitochondrial-like [Chenopodium quinoa]	Aspartate aminotransferase	AT2G30970.1 aspartate aminotransferase 1	sp|P46643|AAT1_ARATH Aspartate aminotransferase, mitochondrial
26.9408	26.8449	26.5132	26.6443		26.6151	26.8445	26.5377	26.6618						12	12	12	53.3	53.3	53.3	39.861	0	101.7	1423300000	76	9	10	12	9	11	11	11	10	9	10	12	9	11	11	11	10	0.248456	0.664753	0.0710244	0.609823	XP_021766874.1 ATP synthase gamma chain, chloroplastic [Chenopodium quinoa];XP_021719708.1 ATP synthase gamma chain, chloroplastic-like [Chenopodium quinoa]	ATP synthase gamma chain	AT4G04640.1 ATPase%2C F1 complex%2C gamma subunit protein	sp|P05435|ATPG_SPIOL ATP synthase gamma chain, chloroplastic
26.7259	26.8585	26.4564	26.8963		27.5396	27.4365	27.3718	27.2943				+	C_S	14	14	3	49.2	49.2	7.7	51.542	0	163.79	2100500000	96	12	11	11	12	11	11	13	10	2	2	2	2	2	2	3	3	3.02409	0.00537597	-0.676283	-6.02216	XP_021744309.1 serine carboxypeptidase-like 27 [Chenopodium quinoa]	Carboxypeptidase	AT3G07990.1 serine carboxypeptidase-like 27	sp|Q9SFB5|SCP27_ARATH Serine carboxypeptidase-like 27
26.1107	27.2102	27.0426	26.5717		28.798	28.6617	28.6724	28.8864				+	C_S	13	13	1	41.9	41.9	3.8	53.357	0	139.01	4536300000	118	8	9	11	10	13	13	12	12	1	1	1	1	1	1	1	1	3.68248	0.0018756	-2.02081	-7.97008	XP_021748110.1 protein ASPARTIC PROTEASE IN GUARD CELL 1-like [Chenopodium quinoa];XP_021773560.1 protein ASPARTIC PROTEASE IN GUARD CELL 1-like [Chenopodium quinoa]	protein ASPARTIC PROTEASE IN GUARD CELL 1-like	AT3G18490.1 Eukaryotic aspartyl protease family protein	sp|Q9LS40|ASPG1_ARATH Protein ASPARTIC PROTEASE IN GUARD CELL 1	AT3G61650
26.6298	26.7477	26.6699	26.8804		27.8251	27.8532	27.9348	27.8214				+	C_S	23	23	6	35.2	35.2	9.5	94.695	0	155.42	2800000000	135	15	17	16	18	17	19	21	17	4	5	4	5	5	6	4	4	5.78195	0.000115267	-1.1267	-18.4166	XP_021750775.1 alpha-L-fucosidase 2-like [Chenopodium quinoa]	Alpha-L-fucosidase-like protein	AT4G34260.1 1%2C2-alpha-L-fucosidase	sp|Q8L7W8|FUCO2_ARATH Alpha-L-fucosidase 2	AT5G46760
26.9221	26.6858	26.5095	26.7501		26.22	26.0866	26.0374	26.1401				+	C_S	14	4	0	55.8	14.8	0	33.934	0	87.524	1262900000	75	4	4	4	4	4	4	3	4	0	0	0	0	0	0	0	0	3.14718	0.00435935	0.595832	6.35391	XP_021775596.1 peroxidase 4-like [Chenopodium quinoa];XP_021769854.1 peroxidase 4-like [Chenopodium quinoa];XP_021744056.1 peroxidase 4-like [Chenopodium quinoa];XP_021715183.1 peroxidase 4-like [Chenopodium quinoa];XP_021775075.1 peroxidase 4-like [Chenop	Peroxidase	AT5G05340.1 Peroxidase superfamily protein	sp|A7NY33|PER4_VITVI Peroxidase 4
26.9731	26.9475	26.5419	26.3639		25.6635	25.6448	24.9572	25.4272				+	C_S	6	6	6	60.9	60.9	60.9	12.332	0	78.727	1155400000	36	5	5	5	6	4	3	4	4	5	5	5	6	4	3	4	4	2.91971	0.00634134	1.28347	5.75125	XP_021765334.1 V-type proton ATPase subunit G 1-like [Chenopodium quinoa];XP_021765333.1 V-type proton ATPase subunit G 1-like [Chenopodium quinoa];XP_021749670.1 V-type proton ATPase subunit G 1-like [Chenopodium quinoa];XP_021749669.1 V-type proton ATPas	V-type proton ATPase subunit G	AT3G01390.1 vacuolar membrane ATPase 10	sp|Q9SP55|VATG_CITLI V-type proton ATPase subunit G
26.5745	26.2178	26.9734	27.0223		22.3967	22.2948	24.0172	22.7217				+	C_S	2	2	2	13.6	13.6	13.6	10.373	0	7.9191	780930000	27	2	1	2	2	1	1	2	2	2	1	2	2	1	1	2	2	3.90413	0.00127659	3.83938	8.73311	XP_021739282.1 photosystem II 5 kDa protein, chloroplastic-like [Chenopodium quinoa];XP_021736144.1 photosystem II 5 kDa protein, chloroplastic-like [Chenopodium quinoa]	aspartic proteinase CDR1-like	AT1G64830.1 Eukaryotic aspartyl protease family protein	sp|Q6XBF8|CDR1_ARATH Aspartic proteinase CDR1
26.581	26.5382	26.8694	26.7784		26.9534	26.868	27.2425	26.8045						19	19	7	42.6	42.6	15.3	59.881	0	65.458	2020100000	133	14	14	15	14	12	12	17	14	3	3	4	4	3	3	7	4	1.15694	0.137469	-0.275304	-2.20446	XP_021748015.1 dihydrolipoyllysine-residue acetyltransferase component 2 of pyruvate dehydrogenase complex, mitochondrial-like [Chenopodium quinoa]	Acetyltransferase component of pyruvate dehydrogenase complex	AT1G54220.1 Dihydrolipoamide acetyltransferase%2C long form protein	sp|Q5M729|ODP23_ARATH Dihydrolipoyllysine-residue acetyltransferase component 3 of pyruvate dehydrogenase complex, mitochondrial
26.3338	26.4016	27.1907	26.8224		26.118	26.0965	26.4739	26.1112						8	8	4	65	65	44.4	13.008	0	64.357	1438800000	66	7	7	8	8	8	8	7	8	4	4	4	4	4	4	4	4	1.16562	0.13578	0.487256	2.21897	XP_021719798.1 cysteine proteinase inhibitor 1-like [Chenopodium quinoa]	Cysteine proteinase inhibitor	AT5G47550.1 Cystatin/monellin superfamily protein	sp|Q6TPK4|CYT1_ACTDE Cysteine proteinase inhibitor 1
26.6655	26.7617	26.525	26.769		26.7675	26.5649	26.818	26.4495						24	23	4	20.9	20.3	3.2	175	0	96.019	1695300000	123	16	17	18	21	17	17	18	16	1	1	2	3	3	3	2	2	0.108309	0.836007	0.0303106	0.293158	XP_021771726.1 beta-galactosidase 3-like [Chenopodium quinoa]	Beta-galactosidase	AT5G63810.1 beta-galactosidase 10	sp|Q5N8X6|BGAL3_ORYSJ Beta-galactosidase 3
26.6933	26.6755	26.4576	26.8868		26.2331	26.1481	26.371	26.236				+	C_S	6	6	6	34.7	34.7	34.7	19.56	0	31.254	1437200000	99	4	5	5	5	5	5	6	5	4	5	5	5	5	5	6	5	2.31722	0.0181297	0.431256	4.35107	XP_021775912.1 60S ribosomal protein L17-2 [Chenopodium quinoa];XP_021759408.1 60S ribosomal protein L17-2 [Chenopodium quinoa];XP_021746532.1 60S ribosomal protein L17-1-like [Chenopodium quinoa];XP_021744872.1 60S ribosomal protein L17-1-like [Chenopodiu	Ribosomal protein L22, putative	AT1G67430.1 Ribosomal protein L22p/L17e family protein	sp|P51413|RL172_ARATH 60S ribosomal protein L17-2
26.7348	26.7763	26.4864	26.7125		26.1356	25.9652	26.4804	26.2107				+	C_S	22	22	2	54.3	54.3	5	50.712	0	72.747	1367000000	77	13	13	19	19	16	19	20	17	1	0	2	1	1	1	1	1	2.05915	0.0288378	0.479558	3.82333	XP_021769415.1 aspartate aminotransferase, chloroplastic-like [Chenopodium quinoa]	Aspartate aminotransferase	AT4G31990.3 aspartate aminotransferase 5	sp|P46248|AAT5_ARATH Aspartate aminotransferase, chloroplastic
25.9536	26.4604	27.1113	27.1608		30.6716	30.5175	31.1678	30.9559				+	C_S	8	8	8	64.6	64.6	64.6	33.32	0	275.7	18977000000	125	7	7	7	7	8	8	7	7	7	7	7	7	8	8	7	7	4.87518	0.000329201	-4.15668	-12.9028	XP_021770443.1 glycine-rich cell wall structural protein-like [Chenopodium quinoa]	#N/A	#N/A	#N/A	AT2G39050
26.537	26.2757	27.0741	26.7786		27.2379	27.1705	27.4812	27.5869				+	C_S	12	12	3	55.7	55.7	17.3	26.773	0	101.45	2263900000	112	11	9	11	12	11	11	12	12	2	3	2	3	3	3	3	3	1.92905	0.0354529	-0.702778	-3.57067	XP_021759682.1 20 kDa chaperonin, chloroplastic-like [Chenopodium quinoa]	10 kDa chaperonin	AT5G20720.1 chaperonin 20	sp|Q02073|CH10C_SPIOL 20 kDa chaperonin, chloroplastic
26.5735	26.6748	26.6214	26.7812		25.006	24.9124	25.1498	25.0708				+	C_S	7	7	7	26.6	26.6	26.6	29.573	0	40.135	899950000	62	6	6	7	7	4	4	5	5	6	6	7	7	4	4	5	5	6.48862	6.40823e-05	1.62797	24.232	XP_021762450.1 cytochrome b-c1 complex subunit Rieske-4, mitochondrial-like [Chenopodium quinoa];XP_021736061.1 cytochrome b-c1 complex subunit Rieske-4, mitochondrial-like [Chenopodium quinoa]	Cytochrome b-c1 complex subunit Rieske, mitochondrial	AT5G13430.1 Ubiquinol-cytochrome C reductase iron-sulfur subunit	sp|P49727|UCRI_MAIZE Cytochrome b-c1 complex subunit Rieske, mitochondrial
26.6606	26.6399	26.5783	26.7652		24.8787	24.9404	25.7087	25.0433				+	C_S	9	9	9	48.1	48.1	48.1	29.798	0	36.026	991320000	41	6	7	8	9	8	7	9	8	6	7	8	9	8	7	9	8	3.61918	0.00206479	1.51822	7.76293	XP_021764927.1 alpha carbonic anhydrase 1, chloroplastic-like [Chenopodium quinoa]	Carbonic anhydrase, putative	AT3G52720.1 alpha carbonic anhydrase 1	sp|O04846|ATCA1_ARATH Alpha carbonic anhydrase 1, chloroplastic
26.5184	26.5901	26.8303	26.6806		27.2428	27.1422	27.3927	27.2248				+	C_S	8	8	8	48.6	48.6	48.6	19.942	0	61.089	2234800000	111	8	8	8	8	8	8	8	8	8	8	8	8	8	8	8	8	3.37345	0.00302011	-0.595802	-7.00086	XP_021771670.1 thioredoxin M-type, chloroplastic [Chenopodium quinoa];XP_021760944.1 thioredoxin M-type, chloroplastic-like [Chenopodium quinoa]	Thioredoxin	AT4G03520.1 Thioredoxin superfamily protein	sp|P07591|TRXM_SPIOL Thioredoxin M-type, chloroplastic
26.5898	26.6362	26.6319	26.7464		26.7778	26.7979	27.1022	26.8586						18	18	2	53.8	53.8	7.3	46.185	0	108.81	1689700000	107	15	15	16	16	15	17	17	15	1	1	1	1	1	1	2	1	1.53368	0.0709942	-0.233077	-2.84787	XP_021775119.1 isocitrate dehydrogenase [NADP] [Chenopodium quinoa]	Isocitrate dehydrogenase [NADP]	AT1G65930.1 cytosolic NADP+-dependent isocitrate dehydrogenase	sp|P50218|IDHC_TOBAC Isocitrate dehydrogenase [NADP]
26.211	26.7575	26.5009	27.1341		26.9502	26.9076	27.0965	26.7173						7	7	7	59.9	59.9	59.9	17.701	0	88.344	1968700000	89	6	6	5	6	6	5	6	6	6	6	5	6	6	5	6	6	0.597572	0.363345	-0.267004	-1.26555	XP_021775382.1 universal stress protein PHOS34-like [Chenopodium quinoa];XP_021763154.1 universal stress protein PHOS34-like [Chenopodium quinoa]	Universal stress protein	AT2G47710.1 Adenine nucleotide alpha hydrolases-like superfamily protein	sp|Q8LGG8|USPAL_ARATH Universal stress protein A-like protein
26.5983	26.5007	26.6404	26.8615		26.3189	26.3846	26.871	26.557						26	12	2	80.8	39.5	5.9	49.938	0	85.219	1620300000	92	10	10	12	10	10	10	11	10	2	2	2	2	2	1	2	2	0.347356	0.559969	0.117339	0.808972	XP_021754093.1 tubulin beta-9 chain [Chenopodium quinoa]	Tubulin beta chain	AT5G23860.1 tubulin beta 8	sp|P29516|TBB8_ARATH Tubulin beta-8 chain
26.5482	26.6905	26.5921	26.7612		27.5419	27.6373	27.741	27.6844				+	C_S	17	17	5	34.4	34.4	10.2	82.691	0	122.31	2462000000	120	11	10	12	15	15	12	17	12	2	3	4	5	4	4	5	4	5.37351	0.000160356	-1.00317	-15.7	XP_021728454.1 subtilisin-like protease SBT1.7 [Chenopodium quinoa]	Subtilisin-like protease	AT5G67360.1 Subtilase family protein	sp|O65351|SBT17_ARATH Subtilisin-like protease SBT1.7
26.8682	26.8577	26.4833	26.3418		27.7261	28.06	27.4376	27.8706				+	C_S	12	11	8	54.4	49.8	41.7	33.624	0	61.297	2495500000	97	8	8	10	8	9	9	10	8	5	5	7	5	6	6	7	5	3.04404	0.00521434	-1.13584	-6.07502	XP_021759042.1 uncharacterized protein LOC110723937 [Chenopodium quinoa]	Lectin	AT1G19715.3 Mannose-binding lectin superfamily protein	sp|P83304|LEC_PARPC Mannose/glucose-specific lectin
26.5573	26.4906	26.6733	26.823		26.2983	26.1709	26.8181	26.1837						5	5	1	32.1	32.1	4.3	20.941	0	46.951	1504000000	54	4	5	5	5	5	5	5	5	0	1	1	1	1	1	1	1	0.78478	0.258372	0.268285	1.58463	XP_021742595.1 60S ribosomal protein L18-2-like [Chenopodium quinoa]	60S ribosomal protein L18, putative	AT3G05590.1 ribosomal protein L18	sp|P42791|RL182_ARATH 60S ribosomal protein L18-2
26.4765	26.4759	26.7848	26.7997		26.2569	26.4399	26.6171	26.3851						18	18	2	48.2	48.2	7.7	53.184	0	111.84	1421200000	72	13	13	16	16	13	12	17	15	2	2	2	2	1	2	2	2	0.899492	0.213047	0.209511	1.77619	XP_021743151.1 glutamate--glyoxylate aminotransferase 2 [Chenopodium quinoa]	Aminotransferase	AT1G70580.1 alanine-2-oxoglutarate aminotransferase 2	sp|Q9S7E9|GGT2_ARATH Glutamate--glyoxylate aminotransferase 2
26.4444	26.5552	26.6992	26.8145		26.6105	26.599	26.6992	26.736						13	13	1	40.3	40.3	5.2	39.52	0	65.324	1632700000	95	9	9	10	11	10	11	13	11	1	1	1	1	1	1	1	1	0.142096	0.79074	-0.0328412	-0.374448	XP_021730765.1 isocitrate dehydrogenase [NAD] catalytic subunit 5, mitochondrial-like [Chenopodium quinoa];XP_021730764.1 isocitrate dehydrogenase [NAD] catalytic subunit 5, mitochondrial-like [Chenopodium quinoa];XP_021730763.1 isocitrate dehydrogenase [N	Isocitrate dehydrogenase [NAD] subunit, mitochondrial	AT5G03290.1 isocitrate dehydrogenase V	sp|Q945K7|IDH5_ARATH Isocitrate dehydrogenase [NAD] catalytic subunit 5, mitochondrial
26.397	26.3677	26.8643	26.8831		26.5533	26.603	27.0755	27.018						9	5	5	82.7	48.1	48.1	17.572	0	29.252	1661700000	92	5	5	5	5	5	5	5	5	5	5	5	5	5	5	5	5	0.414845	0.500969	-0.184432	-0.93741	XP_021732018.1 peroxiredoxin-2B-like [Chenopodium quinoa]	Peroxiredoxin, putative	AT1G65980.1 thioredoxin-dependent peroxidase 1	sp|A9PCL4|PRX2_POPTR Peroxiredoxin-2
26.7695	26.298	26.6422	26.7722		26.9895	26.9307	26.798	26.5691						8	8	2	64.3	64.3	18.7	18.254	0	58.314	2284800000	173	8	7	7	7	7	8	8	8	2	2	2	2	2	2	2	2	0.666073	0.319892	-0.201329	-1.38366	XP_021775867.1 peptidyl-prolyl cis-trans isomerase 1 [Chenopodium quinoa]	Peptidyl-prolyl cis-trans isomerase	AT2G16600.1 rotamase CYP 3	sp|Q8W171|CYP1_SOYBN Peptidyl-prolyl cis-trans isomerase 1
26.5002	27.0128	26.7012	26.2371		26.0224	26.1002	25.6707	26.1887						3	3	2	68.8	68.8	37.6	11.345	0	111.28	1205900000	27	3	2	3	3	3	3	3	3	2	1	2	2	2	2	2	2	1.67479	0.0552537	0.617287	3.09893	XP_021767221.1 60S acidic ribosomal protein P1-like [Chenopodium quinoa]	60S acidic ribosomal protein P1	AT4G00810.1 60S acidic ribosomal protein family	sp|P52855|RLA1_MAIZE 60S acidic ribosomal protein P1
26.7064	26.5653	26.5789	26.5978		26.4174	26.4668	26.3441	26.5199				+	C_S	14	14	3	53.6	53.6	16.1	42.008	0	101.1	1532300000	87	14	10	11	13	10	10	13	11	3	2	2	3	2	3	3	3	1.91881	0.0362495	0.175052	3.55112	XP_021743047.1 glycerate dehydrogenase HPR, peroxisomal-like [Chenopodium quinoa]	Glycerate dehydrogenase-like protein	AT1G68010.2 hydroxypyruvate reductase	sp|Q9C9W5|HPR1_ARATH Glycerate dehydrogenase HPR, peroxisomal
26.5731	26.5886	26.6975	26.5859		27.5227	27.4612	27.6861	27.5681				+	C_S	10	10	10	44.6	44.6	44.6	43.311	0	101.22	2663400000	142	10	9	10	9	9	10	10	9	10	9	10	9	9	10	10	9	5.58252	0.000129112	-0.948222	-17.0379	XP_021751516.1 glucan endo-1,3-beta-glucosidase-like [Chenopodium quinoa]	Glucan endo-1,3-beta-glucosidase	AT4G16260.1 Glycosyl hydrolase superfamily protein	sp|Q8VZJ2|BGNEM_ARATH Probable glucan endo-1,3-beta-glucosidase At4g16260
26.6634	26.5696	26.5955	26.616		28.2419	28.2638	28.2863	28.2315				+	C_S	30	29	9	47.4	47.4	15.7	101.55	0	235.19	3459800000	194	17	17	20	20	27	24	29	25	6	5	7	6	9	9	9	7	9.26538	1.19301e-06	-1.64476	-70.6132	XP_021726757.1 LOW QUALITY PROTEIN: alpha-glucosidase-like [Chenopodium quinoa]	Alpha-glucosidase	AT5G11720.1 Glycosyl hydrolases family 31 protein	sp|O04931|AGLU_BETVU Alpha-glucosidase	AT1G49040
26.6384	26.8715	26.6091	26.3237		23.8985	24.2496	23.5262	24.3926				+	C_S	6	6	2	29.8	29.8	12.2	27.384	0	28.635	689550000	36	6	6	6	6	5	4	4	4	2	2	2	2	1	1	1	1	4.60468	0.000483355	2.59393	11.5883	XP_021739265.1 ATP synthase subunit O, mitochondrial-like [Chenopodium quinoa]	ATP synthase subunit delta	AT5G13450.1 delta subunit of Mt ATP synthase	sp|P22778|ATPO_IPOBA ATP synthase subunit O, mitochondrial
26.5649	26.7214	26.5168	26.6063		27.0813	27.0168	27.0154	26.9605				+	C_S	26	26	2	77.7	77.7	8.3	67.593	0	159.58	1853000000	111	15	20	19	19	23	21	23	22	1	2	1	1	2	1	2	2	3.77771	0.00158061	-0.416138	-8.29057	XP_021728857.1 formate--tetrahydrofolate ligase-like [Chenopodium quinoa];XP_021771971.1 formate--tetrahydrofolate ligase isoform X2 [Chenopodium quinoa]	formate--tetrahydrofolate ligase	AT1G50480.1 10-formyltetrahydrofolate synthetase	sp|P28723|FTHS_SPIOL Formate--tetrahydrofolate ligase
26.5279	26.469	26.6674	26.7385		27.0683	26.8877	26.97	26.9864				+	C_S	11	11	4	41.1	41.1	12.8	37.52	0	65.026	1870200000	96	10	9	10	11	10	10	11	10	3	2	3	4	3	3	4	3	2.70806	0.00914009	-0.377405	-5.22926	XP_021740264.1 thylakoid lumenal 29 kDa protein, chloroplastic-like [Chenopodium quinoa]	Peroxidase, putative	AT4G09010.3 ascorbate peroxidase 4	sp|Q9THX6|TL29_SOLLC Thylakoid lumenal 29 kDa protein, chloroplastic
26.6043	26.4849	26.6134	26.6767		26.536	26.4789	26.6455	26.5436						7	7	2	34.3	34.3	4.1	29.78	0	51.91	1478800000	102	7	7	6	6	7	7	6	6	2	2	2	2	2	2	2	2	0.357144	0.552187	0.0438271	0.827923	XP_021765762.1 peptide methionine sulfoxide reductase A1-like [Chenopodium quinoa]	Peptide methionine sulfoxide reductase MsrA	AT4G25130.1 peptide met sulfoxide reductase 4	sp|Q9SEC2|MSRA_LACSA Peptide methionine sulfoxide reductase
26.3913	26.4365	26.7209	26.7761		25.6561	25.5464	25.8948	25.5215				+	C_S	13	13	13	49.4	49.4	49.4	29.089	0	23.801	1088900000	80	12	12	12	13	11	11	11	10	12	12	12	13	11	11	11	10	3.42241	0.00283628	0.926471	7.14755	XP_021755203.1 60S ribosomal protein L7a-2 [Chenopodium quinoa];XP_021756434.1 60S ribosomal protein L7a-2-like isoform X2 [Chenopodium quinoa];XP_021756433.1 60S ribosomal protein L7a-2-like isoform X1 [Chenopodium quinoa]	60S ribosomal protein L7A	AT3G62870.1 Ribosomal protein L7Ae/L30e/S12e/Gadd45 family protein	sp|Q9LZH9|RL7A2_ARATH 60S ribosomal protein L7a-2
26.628	26.7331	26.4124	26.5206		26.1998	26.0747	26.1097	26.1427				+	C_S	11	11	11	43.6	43.6	43.6	50.925	0	63.718	1180100000	72	9	9	9	10	10	9	9	9	9	9	9	10	10	9	9	9	3.00493	0.0054937	0.441822	5.97174	XP_021763933.1 3-oxoacyl-[acyl-carrier-protein] synthase I, chloroplastic-like [Chenopodium quinoa];XP_021763932.1 3-oxoacyl-[acyl-carrier-protein] synthase I, chloroplastic-like [Chenopodium quinoa];XP_021763931.1 3-oxoacyl-[acyl-carrier-protein] synthase	3-oxoacyl-[acyl-carrier-protein] synthase	AT5G46290.3 3-ketoacyl-acyl carrier protein synthase I	sp|P52410|KASC1_ARATH 3-oxoacyl-[acyl-carrier-protein] synthase I, chloroplastic
26.7767	26.8119	26.3602	26.3212		26.0649	26.2829	26.2965	26.2045						7	7	2	36.6	36.6	10.3	30.882	0	19.905	1264200000	41	6	6	6	6	6	6	7	6	1	1	1	2	1	1	2	1	1.33625	0.101137	0.355257	2.50676	XP_021767142.1 chlorophyll a-b binding protein CP26, chloroplastic-like [Chenopodium quinoa]	Chlorophyll a-b binding protein, chloroplastic	AT4G10340.1 light harvesting complex of photosystem II 5	sp|Q9XF89|CB5_ARATH Chlorophyll a-b binding protein CP26, chloroplastic
26.5896	26.7077	26.4901	26.4497		26.2957	26.371	26.2981	26.4117				+	C_S	20	15	15	55	46.5	46.5	57.829	0	174.33	1329300000	75	8	11	11	14	11	10	14	11	8	11	11	14	11	10	14	11	1.81185	0.0437398	0.215144	3.34984	XP_021729379.1 pyruvate kinase 1, cytosolic [Chenopodium quinoa]	Pyruvate kinase	AT3G52990.1 Pyruvate kinase family protein	sp|B8BJ39|KPYC1_ORYSI Pyruvate kinase 1, cytosolic
26.7343	26.6277	26.5185	26.3488		21.2198	20.4392	20.9613	21.1134				+	C_S	2	2	2	17.7	17.7	17.7	22.378	0	15.314	897040000	7	2	2	2	2	1	1	1	1	2	2	2	2	1	1	1	1	6.98403	3.01955e-05	5.62392	29.3474	XP_021733964.1 PLASMODESMATA CALLOSE-BINDING PROTEIN 3-like [Chenopodium quinoa];XP_021761513.1 PLASMODESMATA CALLOSE-BINDING PROTEIN 3-like [Chenopodium quinoa]	PLASMODESMATA CALLOSE-BINDING PROTEIN 3	AT1G18650.1 plasmodesmata callose-binding protein 3	sp|Q9FZ86|PDCB3_ARATH PLASMODESMATA CALLOSE-BINDING PROTEIN 3
26.7694	26.6367	26.5895	26.2201		24.4634	23.7778	19.96	23.9506				+	C_S	6	6	6	38.6	38.6	38.6	20.942	0	92.985	549830000	25	5	5	5	4	2	2	1	3	5	5	5	4	2	2	1	3	1.8234	0.0428143	3.516	3.37134	YP_009380116.1 AtpF (chloroplast) [Chenopodium quinoa];ARV87342.1 ATP synthase CF0 subunit I (chloroplast) [Chenopodium quinoa];ARS00919.1 AtpF (chloroplast) [Chenopodium quinoa]	#N/A	#N/A	#N/A
26.7266	26.6134	26.3955	26.4745		25.8719	26.0294	25.6213	26.0596				+	C_S	11	11	2	53.8	53.8	21.4	23.285	0	41.811	1077100000	53	9	9	9	11	8	7	6	7	2	1	2	2	1	1	0	1	2.73186	0.0087995	0.656968	5.28622	XP_021725718.1 40S ribosomal protein S5-like [Chenopodium quinoa];XP_021747583.1 40S ribosomal protein S5-like [Chenopodium quinoa]	30S ribosomal protein S7	AT3G11940.1 ribosomal protein 5A	sp|P51427|RS52_ARATH 40S ribosomal protein S5-2
26.5611	26.4489	26.4785	26.7087		26.097	25.9087	26.4219	26.1243				+	C_S	16	15	3	51.5	51.5	11.1	41.203	0	156.47	1326100000	69	12	11	13	13	12	13	15	11	2	2	2	3	2	3	3	2	1.83853	0.041726	0.411343	3.39958	XP_021743696.1 probable L-ascorbate peroxidase 6, chloroplastic isoform X2 [Chenopodium quinoa];XP_021743695.1 probable L-ascorbate peroxidase 6, chloroplastic isoform X1 [Chenopodium quinoa]	Peroxidase	AT1G77490.1 thylakoidal ascorbate peroxidase	sp|Q42593|APXT_ARATH L-ascorbate peroxidase T, chloroplastic
26.5423	26.4426	26.5286	26.6424		26.7015	26.5679	26.8564	26.4881						15	15	14	51.3	51.3	49	42.451	0	66.81	1535800000	108	14	11	15	14	14	14	14	14	13	10	14	13	13	13	13	13	0.597301	0.363345	-0.114478	-1.26508	XP_021737115.1 probable fructokinase-6, chloroplastic [Chenopodium quinoa];XP_021755016.1 probable fructokinase-6, chloroplastic [Chenopodium quinoa]	Fructokinase-2	AT1G66430.1 pfkB-like carbohydrate kinase family protein	sp|Q9C524|SCRK6_ARATH Probable fructokinase-6, chloroplastic
26.4182	26.1853	26.967	26.5284		26.0412	25.948	26.1751	25.9556						9	9	9	55.4	55.4	55.4	16.833	0	24.935	1177100000	64	8	8	8	9	8	7	8	9	8	8	8	9	8	7	8	9	1.54862	0.069417	0.494742	2.87414	XP_021733717.1 40S ribosomal protein S16-like [Chenopodium quinoa];XP_021719033.1 40S ribosomal protein S16-like [Chenopodium quinoa];XP_021741014.1 40S ribosomal protein S16-like [Chenopodium quinoa];XP_021724150.1 40S ribosomal protein S16 [Chenopodium q	30S ribosomal protein S9	AT2G09990.1 Ribosomal protein S5 domain 2-like superfamily protein	sp|O22647|RS16_FRIAG 40S ribosomal protein S16
26.365	26.1746	26.9685	26.5746		24.9412	24.9257	25.4	25.0599				+	C_S	5	5	2	78.7	78.7	33.7	9.885	0	25.793	876430000	23	5	5	5	5	5	4	5	4	2	2	2	2	2	2	2	2	3.40568	0.00289822	1.43899	7.09714	XP_021768354.1 acyl-CoA-binding protein-like [Chenopodium quinoa]	Acyl-CoA-binding protein	AT1G31812.1 acyl-CoA-binding protein 6	sp|Q75G87|ACBP3_ORYSJ Acyl-CoA-binding domain-containing protein 3
26.3998	26.1894	26.8148	26.6359		26.5296	26.7329	27.2851	27.0406						3	3	2	38.8	38.8	30.3	15.262	0	88.045	1726400000	51	3	3	3	3	3	3	3	3	2	2	2	2	2	2	2	2	0.911896	0.209213	-0.387077	-1.79682	XP_021773041.1 superoxide dismutase [Cu-Zn] [Chenopodium quinoa];XP_021773040.1 superoxide dismutase [Cu-Zn] [Chenopodium quinoa];XP_021773039.1 superoxide dismutase [Cu-Zn] [Chenopodium quinoa];XP_021742361.1 superoxide dismutase [Cu-Zn]-like [Chenopodium	Superoxide dismutase [Cu-Zn]	AT1G08830.1 copper/zinc superoxide dismutase 1	sp|P22233|SODC_SPIOL Superoxide dismutase [Cu-Zn]
26.3166	26.1547	26.7383	26.8238		26.3657	26.428	26.9225	26.5566						15	15	15	44.6	44.6	44.6	45.456	0	58.783	1611800000	109	12	11	13	13	13	13	14	12	12	11	13	13	13	13	14	12	0.108276	0.836007	-0.0598607	-0.293077	XP_021728034.1 succinate--CoA ligase [ADP-forming] subunit beta, mitochondrial [Chenopodium quinoa];XP_021713842.1 succinate--CoA ligase [ADP-forming] subunit beta, mitochondrial [Chenopodium quinoa]	Succinate--CoA ligase [ADP-forming] subunit beta	AT2G20420.1 ATP citrate lyase (ACL) family protein	sp|Q6K9N6|SUCB_ORYSJ Succinate--CoA ligase [ADP-forming] subunit beta, mitochondrial
26.6709	26.5404	26.4448	26.3691		25.9178	25.5373	25.4727	26.0711				+	C_S	8	8	3	45.3	45.3	11.3	29.633	0	115	1174300000	75	8	8	7	8	8	7	6	7	3	3	3	3	3	2	2	3	2.50103	0.0131829	0.756563	4.75121	XP_021730770.1 29 kDa ribonucleoprotein A, chloroplastic-like [Chenopodium quinoa]	RNA-binding protein	AT2G37220.1 RNA-binding (RRM/RBD/RNP motifs) family protein	sp|Q9ZUU4|CP29B_ARATH RNA-binding protein CP29B, chloroplastic
26.5922	26.4359	26.5379	26.4519		26.008	25.8069	26.2219	26.2158				+	C_S	8	8	6	48.4	48.4	39.7	33.502	0	65.411	1171100000	71	7	5	6	7	8	7	8	7	5	3	4	5	6	5	6	5	2.23748	0.0211323	0.441334	4.18398	XP_021740247.1 protein EXORDIUM-like [Chenopodium quinoa]	protein EXORDIUM-like	AT4G08950.1 Phosphate-responsive 1 family protein	sp|Q9ZPE7|EXO_ARATH Protein EXORDIUM
26.3998	26.7049	26.4633	26.3766		26.6938	26.5805	26.0408	26.2533						6	6	6	37.8	37.8	37.8	18.607	0	48.779	1246500000	89	6	6	6	6	5	5	5	5	6	6	6	6	5	5	5	5	0.225518	0.68909	0.0940557	0.561249	XP_021770354.1 60S ribosomal protein L21-1 [Chenopodium quinoa];XP_021721611.1 60S ribosomal protein L21-1 [Chenopodium quinoa]	60S ribosomal protein L21	AT1G09590.1 Translation protein SH3-like family protein	sp|Q43291|RL211_ARATH 60S ribosomal protein L21-1
26.3022	26.7622	26.2057	26.6641		26.5247	26.5093	26.4618	26.6158						13	13	3	43	43	13.3	51.483	0	129.93	1441500000	60	7	7	9	10	11	10	12	10	2	3	3	3	3	3	3	3	0.118683	0.822231	-0.0443659	-0.318526	XP_021718938.1 1-deoxy-D-xylulose 5-phosphate reductoisomerase, chloroplastic-like [Chenopodium quinoa]	1-deoxy-D-xylulose-5-phosphate reductoisomerase	AT5G62790.2 1-deoxy-D-xylulose 5-phosphate reductoisomerase	sp|Q8W250|DXR_ORYSJ 1-deoxy-D-xylulose 5-phosphate reductoisomerase, chloroplastic
26.6881	26.6211	26.5321	26.0773		26.1718	26.4256	25.8682	26.1247						6	5	5	40.5	37.5	37.5	28.524	0	44.054	1193000000	54	5	5	5	5	5	5	4	5	5	5	5	5	5	5	4	5	0.946875	0.197293	0.332051	1.85495	XP_021735184.1 chlorophyll a-b binding protein 5, chloroplastic [Chenopodium quinoa];XP_021724487.1 chlorophyll a-b binding protein 5, chloroplastic [Chenopodium quinoa]	Chlorophyll a-b binding protein, chloroplastic	AT3G27690.2 photosystem II light harvesting complex protein 2.3	sp|P27494|CB23_TOBAC Chlorophyll a-b binding protein 36, chloroplastic
26.4517	26.6714	26.2104	26.5761		26.516	26.4062	26.432	26.3396						12	12	4	55.8	55.8	22.5	38.115	0	67.511	1352800000	82	10	9	12	12	9	9	11	12	4	4	4	4	3	4	4	4	0.201005	0.720063	0.0539603	0.508128	XP_021726990.1 spermidine synthase 1 [Chenopodium quinoa]	Spermidine synthase	AT1G23820.1 spermidine synthase	sp|Q9ZTR1|SPD1_PEA Spermidine synthase 1
26.4345	26.4944	26.4189	26.5612		26.6428	26.6747	26.8522	26.7665				+	C_S	28	28	12	41.2	41.2	19.6	109.54	0	247.72	1557100000	123	18	19	21	20	24	24	27	26	9	8	8	10	10	10	11	11	2.37711	0.0161978	-0.256794	-4.47909	XP_021770915.1 alpha-1,4 glucan phosphorylase L isozyme, chloroplastic/amyloplastic-like [Chenopodium quinoa]	Alpha-1,4 glucan phosphorylase	AT3G29320.1 Glycosyl transferase%2C family 35	sp|P04045|PHSL1_SOLTU Alpha-1,4 glucan phosphorylase L-1 isozyme, chloroplastic/amyloplastic
26.6053	26.5668	26.4346	26.3018		25.8436	25.8099	25.6003	25.7635				+	C_S	6	6	5	17.7	17.7	14.4	57.22	0	67.01	918220000	23	5	4	5	5	5	4	4	5	4	3	4	4	4	3	3	4	3.76872	0.00160677	0.722823	8.25983	XP_021727947.1 glutamate decarboxylase-like [Chenopodium quinoa];XP_021713733.1 glutamate decarboxylase-like [Chenopodium quinoa]	Glutamate decarboxylase	AT3G17760.1 glutamate decarboxylase 5	sp|P54767|DCE_SOLLC Glutamate decarboxylase
26.4639	26.4506	26.3371	26.6444		25.0693	24.971	25.3413	25.2473				+	C_S	12	12	12	53.7	53.7	53.7	26.396	0	53.147	943800000	101	9	10	12	12	11	11	12	11	9	10	12	12	11	11	12	11	4.79805	0.000359747	1.3168	12.5145	XP_021754298.1 V-type proton ATPase subunit E-like [Chenopodium quinoa];XP_021757604.1 V-type proton ATPase subunit E [Chenopodium quinoa]	V-type proton ATPase subunit E	AT4G11150.1 vacuolar ATP synthase subunit E1	sp|Q41396|VATE_SPIOL V-type proton ATPase subunit E
26.6951	26.3073	26.4385	26.438		27.5011	27.4466	27.4042	27.2644				+	C_S	10	10	6	32	32	21.7	41.507	0	60.478	2324400000	91	8	7	7	9	10	10	9	10	5	4	4	5	6	6	6	6	4.17796	0.000900637	-0.93435	-9.76347	XP_021721856.1 heterogeneous nuclear ribonucleoprotein 1-like [Chenopodium quinoa];XP_021752775.1 heterogeneous nuclear ribonucleoprotein 1-like [Chenopodium quinoa]	heterogeneous nuclear ribonucleoprotein 1	AT2G33410.1 RNA-binding (RRM/RBD/RNP motifs) family protein	sp|Q8W034|RNP1_ARATH Heterogeneous nuclear ribonucleoprotein 1
26.5206	26.4562	26.3559	26.4596		26.2227	26.0738	26.276	26.1518				+	C_S	5	5	5	24.9	24.9	24.9	30.995	0	76.817	1265400000	76	3	4	4	4	4	4	4	4	3	4	4	4	4	4	4	4	2.52382	0.0125807	0.26698	4.80237	XP_021742095.1 ribosome-recycling factor, chloroplastic-like [Chenopodium quinoa];XP_021733308.1 ribosome-recycling factor, chloroplastic [Chenopodium quinoa]	Ribosome recycling factor	AT3G63190.1 ribosome recycling factor%2C chloroplast precursor	sp|P82231|RRFC_SPIOL Ribosome-recycling factor, chloroplastic
26.2885	26.1576	26.6202	26.7167		26.2837	26.3943	27.0061	26.575						8	8	8	40.7	40.7	40.7	24.275	0	23.348	1628900000	111	6	7	8	7	8	8	7	8	6	7	8	7	8	8	7	8	0.231852	0.681903	-0.119029	-0.574767	XP_021766842.1 60S ribosomal protein L15-2 [Chenopodium quinoa];XP_021719739.1 60S ribosomal protein L15-2 [Chenopodium quinoa]	Ribosomal protein L15	AT4G16720.1 Ribosomal protein L23/L15e family protein	sp|O82528|RL15_PETHY 60S ribosomal protein L15
26.3266	26.3882	26.6776	26.3478		27.5975	27.5118	27.5453	27.7466				+	C_S	18	8	8	36.6	19.7	19.7	63.671	0	193.4	2351000000	102	7	8	7	8	8	8	8	8	7	8	7	8	8	8	8	8	4.69754	0.000424589	-1.16528	-12.0248	XP_021755316.1 probable pectinesterase/pectinesterase inhibitor 51 [Chenopodium quinoa]	Pectinesterase	AT5G09760.2 Plant invertase/pectin methylesterase inhibitor superfamily	sp|Q9LXD9|PME51_ARATH Probable pectinesterase/pectinesterase inhibitor 51
26.5015	26.5789	26.324	26.3226		27.1588	27.1776	26.9189	27.075				+	C_S	10	10	2	28.4	28.4	7.9	55.608	0	90.601	1789900000	79	9	9	9	10	10	10	10	10	2	2	2	2	2	2	2	2	3.5189	0.0024556	-0.650822	-7.44404	XP_021750570.1 serine carboxypeptidase-like 34 [Chenopodium quinoa]	Carboxypeptidase	AT5G23210.1 serine carboxypeptidase-like 34	sp|Q0WPR4|SCP34_ARATH Serine carboxypeptidase-like 34
26.4651	26.3535	26.4898	26.3984		25.3104	25.2516	25.7178	25.4969				+	C_S	15	15	2	27.3	27.3	6.2	97.54	0	67.705	902810000	56	15	13	15	15	12	12	11	13	2	1	2	2	1	1	1	1	3.96722	0.00115064	0.982513	8.9616	XP_021769437.1 ABC transporter F family member 4-like [Chenopodium quinoa];XP_021769436.1 ABC transporter F family member 4-like [Chenopodium quinoa];XP_021769435.1 ABC transporter F family member 4-like [Chenopodium quinoa]	sister chromatid cohesion protein PDS5 homolog B-B-like	AT4G31880.1 transcriptional regulator	sp|Q5U241|PD5BB_XENLA Sister chromatid cohesion protein PDS5 homolog B-B
26.301	25.9554	26.6926	26.7474		25.5159	25.7029	26.5262	26.1931						4	4	1	50.8	50.8	17.7	13.816	0	48.968	1163900000	34	4	4	4	3	4	4	4	4	1	1	1	1	1	1	1	1	0.727403	0.286928	0.439571	1.48797	XP_021722123.1 photosystem I reaction center subunit IV, chloroplastic-like [Chenopodium quinoa]	Photosystem I reaction center subunit IV	AT2G20260.1 photosystem I subunit E-2	sp|P12354|PSAE_SPIOL Photosystem I reaction center subunit IV, chloroplastic
26.2726	26.444	26.0914	26.8797		26.3663	26.4809	27.5469	26.7112						4	2	2	50	32.3	32.3	17.532	0	60.31	1948800000	73	2	2	2	2	2	2	2	2	2	2	2	2	2	2	2	2	0.516663	0.418327	-0.354397	-1.12307	XP_021765685.1 glycine cleavage system H protein, mitochondrial [Chenopodium quinoa]	Glycine cleavage system H protein	AT1G32470.1 Single hybrid motif superfamily protein	sp|P93255|GCSH_MESCR Glycine cleavage system H protein, mitochondrial
26.1612	26.2702	26.6882	26.5623		25.8412	25.7445	26.3226	26.0743						5	5	5	18.4	18.4	18.4	39.537	0	30.15	1332000000	69	5	5	5	4	5	5	5	5	5	5	5	4	5	5	5	5	1.26272	0.115418	0.424808	2.38211	YP_009380125.1 PsbD (chloroplast) [Chenopodium quinoa];ARV87351.1 photosystem II protein D2 (chloroplast) [Chenopodium quinoa];ARS00928.1 PsbD (chloroplast) [Chenopodium quinoa]	Photosystem II D2 protein	ATCG00270.1 photosystem II reaction center protein D	sp|P06005|PSBD_SPIOL Photosystem II D2 protein
26.3668	26.4966	26.4222	26.3961		25.7013	25.8552	25.4554	25.6015				+	C_S	13	13	3	41.1	41.1	12	39.09	0	78.431	967430000	63	11	10	11	11	11	9	12	8	2	1	2	2	2	1	3	2	3.88297	0.00132007	0.76709	8.65766	XP_021756032.1 mitochondrial phosphate carrier protein 3, mitochondrial-like [Chenopodium quinoa]	Phosphate carrier, mitochondrial	AT5G14040.1 phosphate transporter 3%3B1	sp|Q9FMU6|MPCP3_ARATH Mitochondrial phosphate carrier protein 3, mitochondrial
26.5138	26.6794	26.2362	26.238		27.1028	27.1179	26.6033	26.7391						9	8	7	22.1	20.3	17.9	59.936	0	43.475	1546600000	78	8	6	6	8	7	6	7	7	7	5	5	7	6	5	6	6	1.50319	0.0750019	-0.473936	-2.79449	XP_021776490.1 L-ascorbate oxidase homolog [Chenopodium quinoa];XP_021746005.1 L-ascorbate oxidase homolog [Chenopodium quinoa]	L-ascorbate oxidase homolog	AT1G76160.1 SKU5 similar 5	sp|P29162|ASOL_TOBAC L-ascorbate oxidase homolog
26.3308	26.2543	26.4113	26.658		25.7351	25.6795	26.0265	25.8739				+	C_S	10	10	1	37.5	37.5	4.4	32.533	0	70.901	1140300000	77	8	7	9	10	8	8	9	8	1	1	1	1	1	1	1	1	2.61054	0.0107775	0.584841	5.00028	XP_021716581.1 40S ribosomal protein SA-like [Chenopodium quinoa]	40S ribosomal protein SA	AT1G72370.1 40s ribosomal protein SA	sp|O65751|RSSA_CICAR 40S ribosomal protein SA
26.5744	26.5341	26.1779	26.361		26.1543	26.2836	26.0868	26.3241						14	14	3	60.3	60.3	21.2	37.493	0	93.566	1257200000	100	11	12	11	14	11	13	13	11	2	2	2	3	3	3	2	3	0.961803	0.19216	0.199657	1.87975	XP_021761330.1 malate dehydrogenase [NADP], chloroplastic isoform X2 [Chenopodium quinoa];XP_021761329.1 malate dehydrogenase [NADP], chloroplastic isoform X1 [Chenopodium quinoa]	Malate dehydrogenase	AT5G58330.1 lactate/malate dehydrogenase family protein	sp|P52426|MDHP_SPIOL Malate dehydrogenase [NADP], chloroplastic
26.6003	26.6185	26.2131	26.1768		26.2517	26.2979	25.4191	26.3204						9	9	8	40.7	40.7	36.8	39.547	0	105.15	1191700000	56	7	9	8	8	9	7	7	7	6	8	7	7	8	6	6	6	0.631959	0.341052	0.329909	1.32509	XP_021725041.1 acidic mammalian chitinase-like [Chenopodium quinoa]	Chitinase 1	AT4G19810.1 Glycosyl hydrolase family protein with chitinase insertion domain-containing protein	sp|O81862|CHIC_ARATH Class V chitinase
26.3878	26.3315	26.394	26.472		26.6998	26.524	26.8398	26.694				+	C_S	17	17	1	62.3	62.3	3.8	50.897	0	115.74	1675400000	96	15	15	17	14	16	16	16	16	1	1	1	1	1	1	1	1	2.21633	0.0220043	-0.293066	-4.14028	XP_021775819.1 glutamate-1-semialdehyde 2,1-aminomutase, chloroplastic-like [Chenopodium quinoa];XP_021743987.1 LOW QUALITY PROTEIN: glutamate-1-semialdehyde 2,1-aminomutase, chloroplastic-like [Chenopodium quinoa]	Glutamate-1-semialdehyde 2,1-aminomutase 2	AT3G48730.1 glutamate-1-semialdehyde 2%2C1-aminomutase 2	sp|P31593|GSA_TOBAC Glutamate-1-semialdehyde 2,1-aminomutase, chloroplastic
26.2453	25.9654	26.5808	26.7899		25.5688	25.5018	26.2338	25.8343						15	15	15	69.6	69.6	69.6	19.835	0	30.627	1114400000	85	12	13	13	13	13	13	13	11	12	13	13	13	13	13	13	11	1.31987	0.104295	0.61068	2.47889	XP_021721259.1 ATP synthase subunit d, mitochondrial [Chenopodium quinoa];XP_021715217.1 ATP synthase subunit d, mitochondrial [Chenopodium quinoa]	ATP synthase subunit d, mitochondrial	AT3G52300.1 ATP synthase D chain	sp|Q9FT52|ATP5H_ARATH ATP synthase subunit d, mitochondrial
26.3893	26.6357	26.4186	26.1081		26.2454	26.3931	25.6948	26.3814						8	8	2	43.2	43.2	19.6	34.406	0	97.961	1060300000	44	7	7	8	7	7	7	8	7	2	2	2	2	2	2	2	2	0.482453	0.444535	0.209274	1.0616	XP_021769155.1 60S acidic ribosomal protein P0-like [Chenopodium quinoa]	60S acidic ribosomal protein P0	AT3G09200.1 Ribosomal protein L10 family protein	sp|P50346|RLA0_SOYBN 60S acidic ribosomal protein P0
26.1691	26.3178	26.8768	26.1795		25.2148	25.1879	25.1758	25.2706				+	C_S	5	5	5	43.8	43.8	43.8	13.533	0	13.126	1015700000	38	5	4	4	5	4	4	4	4	5	4	4	5	4	4	4	4	3.36183	0.00306332	1.17349	6.96639	XP_021725363.1 40S ribosomal protein S20-2 [Chenopodium quinoa];XP_021730227.1 40S ribosomal protein S20-2-like [Chenopodium quinoa]	30S ribosomal protein S10	AT3G47370.1 Ribosomal protein S10p/S20e family protein	sp|Q9STY6|RS202_ARATH 40S ribosomal protein S20-2
26.3352	26.3212	26.2766	26.5763		25.7312	25.925	25.9617	25.635				+	C_S	13	13	5	36	36	14.3	66.271	0	58.774	1088500000	110	10	13	11	10	10	10	12	13	4	5	5	5	4	4	5	5	2.80681	0.00779416	0.564087	5.4684	XP_021767878.1 probable trehalase [Chenopodium quinoa]	Trehalase	AT4G24040.1 trehalase 1	sp|Q9FWC1|TRE_ORYSJ Probable trehalase
26.1106	26.1862	26.3347	26.8523		25.5859	25.6718	26.5555	25.7094						9	9	9	34.5	34.5	34.5	23.629	0	30.24	1200500000	65	9	8	8	8	8	8	7	8	9	8	8	8	8	8	7	8	0.879266	0.220717	0.490339	1.74252	XP_021743370.1 60S ribosomal protein L13a-3 [Chenopodium quinoa];XP_021734200.1 60S ribosomal protein L13a-4-like [Chenopodium quinoa];XP_021720981.1 60S ribosomal protein L13a-4 [Chenopodium quinoa];XP_021716271.1 60S ribosomal protein L13a-4-like [Chenop	Ribosomal protein L13 family protein	AT5G48760.1 Ribosomal protein L13 family protein	sp|Q9FKC0|R13A4_ARATH 60S ribosomal protein L13a-4
26.2837	26.4807	26.4304	26.2483		26.4447	26.4162	26.1805	26.4157						21	21	9	42.6	42.6	22.1	78.951	0	83.68	1129300000	91	14	14	19	16	20	21	19	19	5	5	7	6	8	9	7	7	0.0141415	0.975507	-0.00349092	-0.0418678	XP_021770834.1 peroxisomal fatty acid beta-oxidation multifunctional protein MFP2-like [Chenopodium quinoa]	Fatty acid oxidation complex subunit alpha	AT3G06860.1 multifunctional protein 2	sp|Q39659|MFPA_CUCSA Glyoxysomal fatty acid beta-oxidation multifunctional protein MFP-a
26.2776	26.2525	26.3406	26.5654		26.6119	26.7135	26.793	26.6707				+	C_S	8	8	4	45.8	45.8	27.3	28.21	0	41.841	2096800000	135	6	7	7	7	7	7	8	8	2	3	3	3	3	3	4	4	2.23854	0.0211161	-0.33826	-4.18617	XP_021752231.1 peptidyl-prolyl cis-trans isomerase-like [Chenopodium quinoa]	Peptidyl-prolyl cis-trans isomerase	AT3G62030.2 rotamase CYP 4	sp|Q41651|CYPB_VICFA Peptidyl-prolyl cis-trans isomerase, chloroplastic
26.2711	26.2615	26.4409	26.4429		26.576	26.6518	26.5647	26.6438				+	C_S	26	26	7	43.9	43.9	11.6	92.67	0	102.32	1377400000	121	21	20	24	21	20	23	22	21	6	5	7	6	4	6	6	5	2.42971	0.0148078	-0.254976	-4.59337	XP_021736828.1 heat shock 70 kDa protein 14-like [Chenopodium quinoa]	Heat shock 70 kDa protein, putative	AT1G79930.1 heat shock protein 91	sp|Q9S7C0|HSP7O_ARATH Heat shock 70 kDa protein 14
26.3912	26.0745	26.6879	26.2366		25.7218	25.8346	26.4412	26.0488						29	3	3	68.4	11.2	11.2	50.838	0	17.241	1102000000	26	3	3	3	3	3	3	3	3	3	3	3	3	3	3	3	3	0.815458	0.245028	0.335913	1.63604	XP_021757354.1 phosphoglycerate kinase, chloroplastic [Chenopodium quinoa]	Phosphoglycerate kinase	AT3G12780.1 phosphoglycerate kinase 1	sp|P29409|PGKH_SPIOL Phosphoglycerate kinase, chloroplastic
26.4938	26.2791	26.4739	26.1325		25.3955	25.4015	25.2713	24.9343				+	C_S	4	4	2	39.8	39.8	23	12.188	0	7.8875	854700000	47	4	4	4	4	4	4	3	4	2	2	2	2	2	2	1	2	3.64917	0.00199599	1.09415	7.8605	XP_021776189.1 cytochrome c-like [Chenopodium quinoa];XP_021717179.1 cytochrome c-like [Chenopodium quinoa]	cytochrome c-like	AT1G22840.1 CYTOCHROME C-1	sp|P00070|CYC_HELAN Cytochrome c
26.1591	26.0034	26.6003	26.6063		25.0913	25.2753	25.8592	25.5533				+	C_S	9	9	9	75.5	75.5	75.5	15.477	0	45.335	976580000	72	8	8	9	9	8	8	8	8	8	8	9	9	8	8	8	8	2.11918	0.0258592	0.897514	3.94281	XP_021757233.1 uncharacterized protein LOC110722263 [Chenopodium quinoa]	Nodulin-related protein 1	AT2G03440.1 nodulin-related protein 1	sp|Q9ZQ80|NDRP1_ARATH Nodulin-related protein 1
26.1365	25.7926	26.5922	26.7452		24.9859	25.0972	25.9096	25.5101						12	7	4	61.2	39.9	25	20.612	0	26.969	983570000	47	7	7	7	7	7	7	7	7	4	4	4	4	4	4	4	4	1.68005	0.0549911	0.940898	3.10843	XP_021734611.1 small heat shock protein, chloroplastic-like isoform X2 [Chenopodium quinoa];XP_021734610.1 26.7 kDa heat shock protein, chloroplastic-like isoform X1 [Chenopodium quinoa]	Heat shock protein HSP26	AT4G27670.1 heat shock protein 21	sp|P09887|HS22C_SOYBN Small heat shock protein, chloroplastic
26.2233	25.949	26.4802	26.6132		25.9212	25.9049	26.5965	26.205						10	10	9	37.1	37.1	32.9	24.745	0	25.013	1322400000	59	7	9	10	9	10	9	8	9	7	8	9	8	9	8	7	8	0.307195	0.60135	0.159519	0.729898	XP_021775222.1 60S ribosomal protein L19-3-like [Chenopodium quinoa];XP_021763223.1 60S ribosomal protein L19-3-like [Chenopodium quinoa];XP_021739505.1 60S ribosomal protein L19-3-like [Chenopodium quinoa];XP_021722287.1 60S ribosomal protein L19-3-like [	Ribosomal protein L19	AT3G16780.1 Ribosomal protein L19e family protein	sp|Q9LUQ6|RL192_ARATH 60S ribosomal protein L19-2
26.3096	26.2527	26.1547	26.5445		26.274	26.1698	26.8746	26.2067						6	6	6	38.7	38.7	38.7	13.705	0	22.468	1281400000	66	6	6	5	5	6	6	5	5	6	6	5	5	6	6	5	5	0.134119	0.801002	-0.0659113	-0.355594	XP_021761628.1 60S ribosomal protein L34-like [Chenopodium quinoa];XP_021733841.1 60S ribosomal protein L34-like [Chenopodium quinoa];XP_021746656.1 60S ribosomal protein L34 [Chenopodium quinoa];XP_021722892.1 60S ribosomal protein L34 [Chenopodium quinoa	60S ribosomal protein L34	AT1G26880.1 Ribosomal protein L34e superfamily protein	sp|P41098|RL34_TOBAC 60S ribosomal protein L34
26.1823	26.347	26.1439	26.564		26.1267	26.0299	26.3442	26.2737						12	10	7	62.5	50	43.5	19.994	0	63.316	1171600000	62	8	9	9	10	9	9	10	8	5	6	6	7	6	6	7	5	0.433179	0.4843	0.115686	0.971485	XP_021771879.1 small heat shock protein, chloroplastic-like [Chenopodium quinoa]	Heat shock protein HSP26	AT4G27670.1 heat shock protein 21	sp|P09887|HS22C_SOYBN Small heat shock protein, chloroplastic
26.2718	26.3788	26.3689	26.2074		25.761	25.8334	26.0113	26.0606				+	C_S	10	10	3	53.2	53.2	11.3	30.347	0	78.982	961620000	54	10	9	9	8	10	8	8	8	3	2	3	2	3	2	2	3	2.50012	0.0131856	0.390121	4.74917	XP_021773174.1 probable ribose-5-phosphate isomerase 3, chloroplastic [Chenopodium quinoa]	Ribose-5-phosphate isomerase A	AT3G04790.1 Ribose 5-phosphate isomerase%2C type A protein	sp|Q9S726|RPI3_ARATH Probable ribose-5-phosphate isomerase 3, chloroplastic
26.2076	26.1063	26.1432	26.7681		26.4738	26.605	26.9534	26.5813						9	9	9	17.2	17.2	17.2	64.472	0	52.196	1586200000	87	9	9	9	9	8	8	7	9	9	9	9	9	8	8	7	9	0.947849	0.197252	-0.347088	-1.85657	XP_021723679.1 leucine-rich repeat extensin-like protein 4 [Chenopodium quinoa];XP_021741555.1 leucine-rich repeat extensin-like protein 3 [Chenopodium quinoa]	Leucine-rich repeat extensin-like protein 4	AT3G24480.1 Leucine-rich repeat (LRR) family protein	sp|Q9LHF1|LRX4_ARATH Leucine-rich repeat extensin-like protein 4
26.2368	26.1572	26.2395	26.5875		26.5891	26.5207	26.9632	26.6377						3	3	2	32.7	32.7	24.4	17.039	0	68.483	1687600000	75	3	3	3	3	3	3	3	3	2	2	2	2	2	2	2	2	1.45598	0.0809706	-0.372427	-2.71235	XP_021756545.1 plastocyanin, chloroplastic-like [Chenopodium quinoa]	Plastocyanin	AT1G20340.1 Cupredoxin superfamily protein	sp|P00289|PLAS_SPIOL Plastocyanin, chloroplastic
26.3272	26.0251	26.519	26.3341		25.8474	25.4489	24.6816	25.4021				+	C_S	9	9	9	66.7	66.7	66.7	16.25	0	55.138	841480000	60	7	7	9	9	5	7	8	7	7	7	9	9	5	7	8	7	1.96095	0.0338223	0.956325	3.63187	XP_021766528.1 40S ribosomal protein S14-2 [Chenopodium quinoa];XP_021765192.1 40S ribosomal protein S14-2 [Chenopodium quinoa]	30S ribosomal protein S11	AT3G11510.1 Ribosomal protein S11 family protein	sp|Q9CAX6|RS142_ARATH 40S ribosomal protein S14-2
26.243	25.8918	26.2003	26.8467		25.0801	25.2595	25.879	24.9899				+	C_S	10	10	7	57.1	57.1	42.4	24.89	0	41.877	894090000	59	10	10	8	9	6	7	7	6	7	7	5	6	3	4	4	3	1.89822	0.0375981	0.993321	3.51198	XP_021753418.1 uncharacterized protein LOC110718815 [Chenopodium quinoa]	Basic secretory protease	AT2G15220.1 Plant basic secretory protein (BSP) family protein	sp|C0HJG8|BSP_BOSSE Basic secretory protease (Fragments)
26.5026	26.1638	26.2441	26.2313		25.5697	25.5216	25.5659	25.4235				+	C_S	5	5	1	31.5	31.5	10.7	16.676	0	15.393	834680000	27	5	4	3	4	5	4	2	3	1	1	1	1	1	1	1	1	4.06969	0.000977841	0.765245	9.34385	XP_021732772.1 60S ribosomal protein L28-1-like [Chenopodium quinoa]	60S ribosomal protein L28, putative	AT2G19730.1 Ribosomal L28e protein family	sp|O82204|RL281_ARATH 60S ribosomal protein L28-1
26.3515	26.4102	26.0824	26.2579		26.5787	26.5012	26.3121	26.5601						15	13	2	65.1	62.2	7.8	43.058	0	108.74	1241100000	85	10	10	12	12	11	11	12	11	1	2	2	2	2	2	2	2	1.19055	0.130751	-0.212513	-2.26073	XP_021763920.1 malate dehydrogenase, chloroplastic-like [Chenopodium quinoa]	Malate dehydrogenase	AT3G47520.1 malate dehydrogenase	sp|Q9SN86|MDHP_ARATH Malate dehydrogenase, chloroplastic
26.1593	26.4735	26.1844	26.2847		24.488	24.6831	24.761	24.6319				+	C_S	10	10	10	40.9	40.9	40.9	29.421	0	43.618	706570000	43	10	10	9	10	7	6	8	8	10	10	9	10	7	6	8	8	5.70006	0.000115267	1.63449	17.8379	XP_021714458.1 mitochondrial outer membrane protein porin 2-like [Chenopodium quinoa];XP_021751396.1 mitochondrial outer membrane protein porin 2-like [Chenopodium quinoa]	Outer mitochondrial membrane protein porin	AT5G67500.1 voltage dependent anion channel 2	sp|Q9FJX3|VDAC2_ARATH Mitochondrial outer membrane protein porin 2
26.3106	26.0557	26.4734	26.2591		25.8719	25.7661	25.9971	25.9143				+	C_S	13	13	5	32.2	32.2	12.1	51.142	0	38.284	1130300000	94	9	8	10	12	11	12	11	11	5	4	5	5	5	4	4	4	2.11195	0.0262524	0.387357	3.92832	XP_021726693.1 BAHD acyltransferase DCR-like [Chenopodium quinoa]	HXXXD-type acyl-transferase family protein	AT5G23940.1 HXXXD-type acyl-transferase family protein	sp|Q9FF86|DCR_ARATH BAHD acyltransferase DCR
26.0025	26.2886	26.3236	26.4415		25.5509	25.5288	25.7915	25.3867				+	C_S	14	14	14	51.3	51.3	51.3	23.042	0	51.257	990770000	90	14	12	13	13	10	11	13	10	14	12	13	13	10	11	13	10	2.85186	0.00715623	0.69957	5.58004	XP_021763927.1 40S ribosomal protein S9-2 [Chenopodium quinoa];XP_021746441.1 40S ribosomal protein S9-2-like [Chenopodium quinoa];XP_021723123.1 40S ribosomal protein S9-2 [Chenopodium quinoa];XP_021722927.1 40S ribosomal protein S9-2 [Chenopodium quinoa]	Ribosomal protein S4	AT5G15200.1 Ribosomal protein S4	sp|Q9LXG1|RS91_ARATH 40S ribosomal protein S9-1
26.1357	26.0817	26.4834	26.3458		25.1898	25.2329	25.4089	25.2066				+	C_S	14	14	4	53.7	53.7	19.1	41.535	0	90.023	926220000	68	12	11	10	13	10	10	14	8	4	4	3	3	3	4	4	2	4.09535	0.000948767	1.00206	9.44185	XP_021729540.1 GDSL esterase/lipase At1g33811-like [Chenopodium quinoa]	GDSL esterase/lipase	AT1G33811.1 GDSL-like Lipase/Acylhydrolase superfamily protein	sp|Q8L5Z1|GDL17_ARATH GDSL esterase/lipase At1g33811
26.3946	26.3022	25.9413	26.3925		26.5851	26.4384	26.5905	26.5342						17	17	4	64.3	64.3	14.5	48.796	0	86.603	1411500000	92	9	10	15	13	15	12	15	14	2	1	3	1	3	1	3	3	1.3128	0.10544	-0.279382	-2.46688	XP_021720246.1 3-ketoacyl-CoA thiolase 2, peroxisomal [Chenopodium quinoa]	3-ketoacyl-CoA thiolase	AT2G33150.1 peroxisomal 3-ketoacyl-CoA thiolase 3	sp|Q56WD9|THIK2_ARATH 3-ketoacyl-CoA thiolase 2, peroxisomal
26.2525	26.2848	26.115	26.3647		26.4215	26.4758	26.6256	26.3374						15	15	15	46.7	46.7	46.7	54.441	0	55.015	1310000000	76	9	10	12	14	11	11	15	12	9	10	12	14	11	11	15	12	1.41337	0.0879294	-0.210827	-2.63877	XP_021746741.1 NADH dehydrogenase [ubiquinone] flavoprotein 1, mitochondrial [Chenopodium quinoa];XP_021744645.1 NADH dehydrogenase [ubiquinone] flavoprotein 1, mitochondrial [Chenopodium quinoa]	NADH dehydrogenase [ubiquinone] flavoprotein 1, mitochondrial	AT5G08530.1 51 kDa subunit of complex I	sp|Q9FNN5|NDUV1_ARATH NADH dehydrogenase [ubiquinone] flavoprotein 1, mitochondrial
26.6077	26.5547	25.934	25.9143		26.7546	26.8601	26.4305	26.531						8	8	2	66.1	66.1	16.5	25.288	0	133.32	1416700000	63	7	8	7	8	8	7	8	7	1	2	2	2	2	2	2	2	0.930135	0.202798	-0.391344	-1.82714	XP_021750431.1 stem-specific protein TSJT1-like [Chenopodium quinoa]	Stem-specific protein TSJT1	AT5G19140.1 aluminum induced protein with YGL and LRDR motifs	sp|P24805|TSJT1_TOBAC Stem-specific protein TSJT1
26.2821	26.1647	26.2059	26.3577		26.9178	26.7914	27.2172	26.8716				+	C_S	11	11	3	42.2	42.2	10	32.331	0	37.94	1740600000	116	7	8	8	10	10	10	11	10	1	1	3	2	3	3	3	3	3.30934	0.00333145	-0.696882	-6.81246	XP_021719718.1 putative lactoylglutathione lyase [Chenopodium quinoa]	Lactoylglutathione lyase	AT1G11840.6 glyoxalase/bleomycin resistance protein/dioxygenase superfamily protein	sp|Q39366|LGUL_BRAOG Putative lactoylglutathione lyase
26.1644	26.187	25.9218	26.7352		25.71	26.0407	26.3657	25.7585						34	13	13	66.3	26	26	70.908	0	126.36	1180900000	72	10	10	11	11	11	9	10	10	10	10	11	11	11	9	10	10	0.582097	0.372635	0.283397	1.23858	XP_021771049.1 heat shock cognate 70 kDa protein 2 [Chenopodium quinoa];XP_021714917.1 heat shock cognate 70 kDa protein 2 [Chenopodium quinoa]	Chaperone DnaK	AT5G49910.1 chloroplast heat shock protein 70-2	sp|Q02028|HSP7S_PEA Stromal 70 kDa heat shock-related protein, chloroplastic
26.1449	26.1376	26.4115	26.3066		26.3253	26.2075	26.7341	26.4764						7	7	7	26.9	26.9	26.9	20.414	0	14.146	1196900000	42	6	6	6	7	6	6	7	6	6	6	6	7	6	6	7	6	0.681838	0.310658	-0.185687	-1.41059	XP_021737758.1 uncharacterized protein LOC110704271 [Chenopodium quinoa];XP_021771575.1 thioredoxin Y1, chloroplastic-like [Chenopodium quinoa]	Thioredoxin	AT1G76760.1 thioredoxin Y1	sp|Q6NPF9|TRXY1_ARATH Thioredoxin Y1, chloroplastic
26.1868	26.1171	26.4002	26.2785		25.824	25.7622	26.2526	25.9641						12	12	12	44	44	44	48.154	0	68.465	1018400000	77	11	11	12	12	10	10	10	10	11	11	12	12	10	10	10	10	1.2481	0.118346	0.29496	2.35745	XP_021722983.1 uncharacterized protein LOC110690455 [Chenopodium quinoa];XP_021746066.1 uncharacterized protein LOC110711936 [Chenopodium quinoa]	Transaldolase, putative	AT5G13420.1 Aldolase-type TIM barrel family protein	sp|Q0RH18|TAL_FRAAA Transaldolase
26.1609	26.2313	26.2759	26.2997		24.6667	24.9798	24.6419	24.8939				+	C_S	14	13	13	34.6	31.8	31.8	56.305	0	34.118	677140000	52	10	10	12	12	4	6	7	9	10	10	12	12	4	6	7	9	5.46202	0.000148742	1.44637	16.2537	XP_021750876.1 phosphoethanolamine N-methyltransferase-like isoform X1 [Chenopodium quinoa];XP_021744051.1 phosphoethanolamine N-methyltransferase-like isoform X1 [Chenopodium quinoa];XP_021750877.1 phosphoethanolamine N-methyltransferase-like isoform X2 [	Phosphoethanolamine N-methyltransferase	AT1G73600.2 S-adenosyl-L-methionine-dependent methyltransferases superfamily protein	sp|Q9M571|PEAMT_SPIOL Phosphoethanolamine N-methyltransferase
26.1774	26.3837	26.0586	26.3363		24.712	24.9104	24.5159	24.6121				+	C_S	12	12	10	57.7	57.7	47	33.058	0	59.118	650750000	50	9	12	11	9	5	5	7	8	8	10	9	8	3	3	6	6	5.04122	0.000266528	1.55137	13.7776	XP_021753390.1 uncharacterized protein LOC110718793 [Chenopodium quinoa]	Jacalin-related lectin	AT2G43730.1 Mannose-binding lectin superfamily protein	sp|P83304|LEC_PARPC Mannose/glucose-specific lectin
26.1106	26.1541	26.3878	26.2969		25.4029	25.3134	25.9831	25.4376				+	C_S	19	19	19	33	33	33	77.115	0	89.164	874840000	70	16	17	17	16	16	15	15	16	16	17	17	16	16	15	15	16	2.27667	0.0197483	0.703089	4.26562	XP_021772088.1 sulfite reductase [ferredoxin], chloroplastic-like [Chenopodium quinoa];XP_021729000.1 sulfite reductase [ferredoxin], chloroplastic-like [Chenopodium quinoa]	Sulfite reductase	AT5G04590.1 sulfite reductase	sp|O82802|SIR1_TOBAC Sulfite reductase 1 [ferredoxin], chloroplastic
26.0208	26.2202	26.1611	26.5369		26.0711	25.972	26.3134	25.922						6	6	6	43.6	43.6	43.6	15.569	0	28.706	1237300000	99	6	5	6	6	6	6	6	5	6	5	6	6	6	6	6	5	0.550896	0.395524	0.165136	1.18381	XP_021756788.1 60S ribosomal protein L32-1 [Chenopodium quinoa];XP_021756787.1 60S ribosomal protein L32-1 [Chenopodium quinoa];XP_021754229.1 60S ribosomal protein L32-1 isoform X1 [Chenopodium quinoa];XP_021754228.1 60S ribosomal protein L32-1 [Chenopodi	60S ribosomal protein L32, putative	AT4G18100.1 Ribosomal protein L32e	sp|P49211|RL321_ARATH 60S ribosomal protein L32-1
26.2945	26.4127	26.0535	26.1216		26.0988	26.0578	25.9896	26.1406						10	5	5	58.2	38.6	38.6	20.074	0	26.863	1018200000	41	4	5	4	5	5	4	4	4	4	5	4	5	5	4	4	4	0.851147	0.231432	0.148885	1.69566	XP_021734851.1 small heat shock protein, chloroplastic-like [Chenopodium quinoa]	Heat shock protein HSP26	AT4G27670.1 heat shock protein 21	sp|P09887|HS22C_SOYBN Small heat shock protein, chloroplastic
26.3908	26.2436	25.9115	26.3344		25.6718	25.484	25.1637	25.6889				+	C_S	12	3	3	52.3	17.8	17.8	36.224	0	108.33	810640000	22	3	3	3	3	3	3	2	3	3	3	3	3	3	3	2	3	2.34984	0.0169926	0.717971	4.42051	XP_021719205.1 malate dehydrogenase, mitochondrial-like [Chenopodium quinoa]	Malate dehydrogenase	AT1G53240.1 Lactate/malate dehydrogenase family protein	sp|Q9ZP06|MDHM1_ARATH Malate dehydrogenase 1, mitochondrial
26.2317	26.4044	26.1557	26.0717		26.3095	26.2079	25.9559	25.8607						10	10	4	33.4	33.4	12.7	50.82	0	71.696	1084200000	67	10	9	9	10	8	8	9	9	4	3	3	4	3	3	4	4	0.473018	0.452071	0.132352	1.0445	XP_021736902.1 probable glucan endo-1,3-beta-glucosidase A6 [Chenopodium quinoa]	Glucan endo-1,3-beta-glucosidase-like protein	AT3G07320.1 O-Glycosyl hydrolases family 17 protein	sp|Q06915|EA6_ARATH Probable glucan endo-1,3-beta-glucosidase A6
26.4139	26.5332	25.838	26.0708		25.2143	25.0136	24.826	25.1236				+	C_S	8	8	2	41.1	41.1	9.4	31.365	0	64.832	730600000	44	4	6	8	8	4	3	8	3	1	2	2	2	1	1	2	1	3.20286	0.00405331	1.16956	6.50854	XP_021765757.1 chlorophyll a-b binding protein CP29.1, chloroplastic-like [Chenopodium quinoa]	Chlorophyll a-b binding protein, chloroplastic	AT5G01530.1 light harvesting complex photosystem II	sp|Q07473|CB4A_ARATH Chlorophyll a-b binding protein CP29.1, chloroplastic
26.1035	26.1682	26.2063	26.3733		25.686	25.566	25.9304	25.7945				+	C_S	36	9	9	53.8	18.4	18.4	93.028	0	44.425	1094300000	43	8	9	9	9	9	8	9	7	8	9	9	9	9	8	9	7	2.54467	0.0121537	0.468637	4.84947	XP_021759898.1 beta-galactosidase 3-like [Chenopodium quinoa]	Beta-galactosidase	AT4G36360.1 beta-galactosidase 3	sp|Q9SCV9|BGAL3_ARATH Beta-galactosidase 3
26.4104	26.5575	25.958	25.9208		26.6427	26.6337	26.0234	26.325						6	6	6	37.7	37.7	37.7	24.969	0	46.976	1159100000	24	5	6	5	6	6	4	6	6	5	6	5	6	6	4	6	6	0.391413	0.520203	-0.194502	-0.893382	XP_021720627.1 uncharacterized protein LOC110688217 [Chenopodium quinoa];XP_021715599.1 uncharacterized protein LOC110683515 isoform X2 [Chenopodium quinoa];XP_021715598.1 uncharacterized protein LOC110683515 isoform X1 [Chenopodium quinoa]	FHA domain containing protein, expressed	AT2G21530.1 SMAD/FHA domain-containing protein	sp|Q9FGC7|ZEP_ARATH Zeaxanthin epoxidase, chloroplastic
26.0751	25.8511	26.2403	26.6454		25.9711	25.9009	26.5475	26.0602						4	4	3	35	35	28.2	17.936	0	22.719	1247800000	42	4	4	4	4	4	4	4	4	3	3	3	3	3	3	3	3	0.141568	0.791307	0.0830221	0.373207	XP_021717171.1 pathogenesis-related protein PR-1 type-like [Chenopodium quinoa]	Pathogenesis-related protein 1	AT4G33720.1 CAP (Cysteine-rich secretory proteins%2C Antigen 5%2C and Pathogenesis-related 1 protein) superfamily protein	sp|Q41359|PR1_SAMNI Pathogenesis-related protein PR-1 type
26.1407	26.1109	26.138	26.3599		25.3037	25.5255	25.7273	25.3578				+	C_S	9	9	9	17.4	17.4	17.4	82.317	0	65.947	876630000	43	8	8	8	8	5	6	7	6	8	8	8	8	5	6	7	6	3.1463	0.00435935	0.70879	6.3515	YP_009380129.1 PsaB (chloroplast) [Chenopodium quinoa];ARV87355.1 photosystem I P700 apoprotein A2 (chloroplast) [Chenopodium quinoa];ARS00932.1 PsaB (chloroplast) [Chenopodium quinoa]	Photosystem I P700 chlorophyll a apoprotein A2	ATCG00340.1 Photosystem I%2C PsaA/PsaB protein	sp|P06512|PSAB_SPIOL Photosystem I P700 chlorophyll a apoprotein A2
26.1447	26.1485	26.5204	25.9256		25.9379	25.9552	25.8584	26.1471						13	13	5	57.9	57.9	25.7	35.343	0	132.6	957900000	71	8	8	10	10	11	8	10	12	3	3	4	3	4	3	3	5	0.749943	0.275164	0.210207	1.52603	XP_021761501.1 ATP synthase subunit gamma, mitochondrial-like [Chenopodium quinoa]	ATP synthase gamma chain	AT2G33040.1 gamma subunit of Mt ATP synthase	sp|P26360|ATPG3_IPOBA ATP synthase subunit gamma, mitochondrial
26.0994	26.0277	26.368	26.1564		26.0366	26.2282	26.1981	26.2638						9	9	3	61.8	61.8	30.5	23.638	0	128.39	1075400000	66	8	8	8	9	9	8	7	8	3	3	3	3	3	3	3	3	0.075884	0.881586	-0.0187621	-0.21125	XP_021766395.1 superoxide dismutase [Cu-Zn], chloroplastic [Chenopodium quinoa]	Superoxide dismutase [Cu-Zn]	AT2G28190.1 copper/zinc superoxide dismutase 2	sp|P07505|SODCP_SPIOL Superoxide dismutase [Cu-Zn], chloroplastic
26.3152	26.0337	26.1234	26.1654		25.4584	25.5718	25.4113	25.6351				+	C_S	3	3	3	27.8	27.8	27.8	19.874	0	12.838	811370000	15	3	2	3	3	2	2	2	3	3	2	3	3	2	2	2	3	3.75423	0.00164714	0.640254	8.21053	XP_021723100.1 non-specific lipid transfer protein GPI-anchored 1-like [Chenopodium quinoa]	Non-specific lipid-transfer protein-like protein	AT1G27950.1 glycosylphosphatidylinositol-anchored lipid protein transfer 1	sp|Q9C7F7|LTPG1_ARATH Non-specific lipid transfer protein GPI-anchored 1
26.1893	26.3352	25.8499	26.2186		27.606	27.6509	27.4748	27.5576				+	C_S	32	9	9	55.3	18	18	92.842	0	126.79	2147600000	47	5	3	6	4	7	8	7	7	5	3	6	4	7	8	7	7	4.86255	0.00033146	-1.42409	-12.8385	XP_021728326.1 beta-galactosidase 8-like [Chenopodium quinoa]	Beta-galactosidase	AT2G28470.1 beta-galactosidase 8	sp|Q9SCV4|BGAL8_ARATH Beta-galactosidase 8
26.1416	26.2527	26.2872	25.8844		26.3151	26.2722	26.0632	26.3013						9	9	2	78.6	78.6	11.9	18.809	0	67.912	1090900000	80	8	9	6	9	9	8	9	9	2	2	2	2	2	2	2	2	0.389016	0.521952	-0.0964751	-0.888846	XP_021742577.1 translationally-controlled tumor protein homolog [Chenopodium quinoa]	Translationally-controlled tumor protein homolog	AT3G16640.1 translationally controlled tumor protein	sp|Q9M5G3|TCTP_HORVU Translationally-controlled tumor protein homolog
26.2731	26.1748	25.9922	26.105		27.2505	27.3057	27.2483	27.1909				+	C_S	14	14	14	73.4	73.4	73.4	37.212	0	123.32	1841000000	88	7	8	9	9	12	12	13	12	7	8	9	9	12	12	13	12	5.65066	0.000117144	-1.11258	-17.4973	XP_021751517.1 glucan endo-1,3-beta-glucosidase-like [Chenopodium quinoa]	glucan endo-1,3-beta-glucosidase-like	AT4G16260.1 Glycosyl hydrolase superfamily protein	sp|Q01413|E13B_SOLLC Glucan endo-1,3-beta-glucosidase B
26.1798	26.1025	26.0681	26.1894		25.8006	25.7747	25.7326	25.7716				+	C_S	15	15	15	59	59	59	41.809	0	72.186	912050000	79	10	12	14	13	13	13	13	14	10	12	14	13	13	13	13	14	4.50954	0.000531221	0.365107	11.1564	XP_021772452.1 chloroplast stem-loop binding protein of 41 kDa b, chloroplastic-like [Chenopodium quinoa]	3-beta hydroxysteroid dehydrogenase	AT1G09340.2 chloroplast RNA binding protein	sp|Q9SA52|CP41B_ARATH Chloroplast stem-loop binding protein of 41 kDa b, chloroplastic
25.8749	25.5817	26.5174	26.5656		24.5942	24.6039	25.1013	24.7369				+	C_S	3	3	3	37.4	37.4	37.4	10.966	0	18.764	714640000	22	3	3	3	3	3	3	3	3	3	3	3	3	3	3	3	3	2.65206	0.00999465	1.37579	5.09693	XP_021765239.1 CDGSH iron-sulfur domain-containing protein NEET-like [Chenopodium quinoa];XP_021730199.1 CDGSH iron-sulfur domain-containing protein NEET-like [Chenopodium quinoa]	CDGSH iron-sulfur domain-containing protein 2	AT5G51720.1 2 iron%2C 2 sulfur cluster binding protein	sp|Q9FLI7|NEET_ARATH CDGSH iron-sulfur domain-containing protein NEET
26.0757	25.9848	26.1084	26.3603		25.7906	25.9157	26.092	26.0574						13	13	5	55.2	55.2	21	43.615	0	49.475	987620000	64	11	12	12	12	12	11	12	11	3	4	5	4	4	5	5	5	0.786356	0.25806	0.168383	1.58728	XP_021753871.1 ERBB-3 BINDING PROTEIN 1-like [Chenopodium quinoa]	Methionine aminopeptidase 2-1	AT3G51800.2 metallopeptidase M24 family protein	sp|M1CZC0|EBP1_SOLTU ERBB-3 BINDING PROTEIN 1
26.4822	26.045	26.0925	25.9014		25.8814	25.7598	25.4357	26.0886						3	2	2	68.8	37.6	37.6	11.343	0	37.191	872840000	19	2	2	2	2	2	2	2	2	2	2	2	2	2	2	2	2	0.935638	0.201352	0.338938	1.83628	XP_021748130.1 60S acidic ribosomal protein P1-like [Chenopodium quinoa]	60S acidic ribosomal protein P1	AT4G00810.1 60S acidic ribosomal protein family	sp|P52855|RLA1_MAIZE 60S acidic ribosomal protein P1
26.0872	26.1373	25.9419	26.3416		25.8354	25.8878	25.7957	25.7419				+	C_S	11	11	11	46.9	46.9	46.9	40.042	0	60.517	951810000	50	8	9	10	11	10	10	11	9	8	9	10	11	10	10	11	9	1.90947	0.0368864	0.311768	3.53334	XP_021720400.1 GDSL esterase/lipase 2-like [Chenopodium quinoa];XP_021716583.1 LOW QUALITY PROTEIN: GDSL esterase/lipase 2-like [Chenopodium quinoa]	GDSL esterase/lipase	AT3G14225.1 GDSL-motif lipase 4	sp|Q9LJP1|GRIP4_ARATH GDSL esterase/lipase 4
25.942	25.9155	26.2917	26.3491		25.8236	25.8361	26.1892	25.9829						14	13	7	60.4	54	27.5	29.212	0	38.184	1130700000	85	11	11	11	13	12	11	13	10	6	7	6	7	6	6	7	6	0.544483	0.399873	0.166643	1.17249	XP_021742604.1 carbonic anhydrase 2-like isoform X2 [Chenopodium quinoa];XP_021742596.1 carbonic anhydrase 2-like isoform X1 [Chenopodium quinoa]	Carbonic anhydrase	AT5G14740.1 carbonic anhydrase 2	sp|P27141|CAHC_TOBAC Carbonic anhydrase, chloroplastic
26.2538	26.4556	25.7969	25.9861		26.6594	26.8124	26.5529	26.3509						6	6	1	52	52	8	21.185	0	36.303	1263600000	55	5	5	6	5	6	6	5	4	1	1	1	0	1	1	1	0	1.44728	0.0823485	-0.470792	-2.69729	XP_021768096.1 ATP synthase subunit delta, mitochondrial-like [Chenopodium quinoa]	ATP synthase epsilon chain	AT5G47030.1 ATPase%2C F1 complex%2C delta/epsilon subunit	sp|Q40089|ATP4_IPOBA ATP synthase subunit delta', mitochondrial
26.1143	26.1859	26.0442	26.144		26.2129	26.2797	26.2651	26.0932						17	17	4	50	50	13.2	58.405	0	124.33	1113800000	81	13	9	12	14	12	14	16	13	1	1	1	1	1	3	3	2	0.883772	0.219113	-0.0906191	-1.75003	XP_021761871.1 alanine aminotransferase 2-like [Chenopodium quinoa]	Alanine aminotransferase family protein	AT1G72330.3 alanine aminotransferase 2	sp|Q9LDV4|ALAT2_ARATH Alanine aminotransferase 2, mitochondrial
26.087	25.9467	26.059	26.3795		26.4361	26.3565	26.8798	26.5241						11	11	5	43.6	43.6	22.1	44.429	0	191.58	1459300000	84	8	7	10	10	7	7	11	10	2	1	4	4	2	2	5	4	1.57302	0.0660848	-0.431075	-2.9172	XP_021760780.1 methyl-CpG-binding domain-containing protein 11-like [Chenopodium quinoa];XP_021760779.1 methyl-CpG-binding domain-containing protein 11-like [Chenopodium quinoa]	Methyl-CpG-binding domain-containing protein	AT1G15340.1 methyl-CPG-binding domain 10	sp|Q9XI36|MBD10_ARATH Methyl-CpG-binding domain-containing protein 10
26.1055	25.9831	26.1197	26.2418		26.235	26.212	26.4406	26.275						10	10	5	58.4	58.4	31.3	25.207	0	127.58	1190800000	88	10	10	10	10	9	9	10	9	5	5	5	5	4	4	5	5	1.27909	0.112119	-0.178142	-2.40976	XP_021775869.1 thylakoid lumenal 17.9 kDa protein, chloroplastic-like [Chenopodium quinoa]	Thylakoid lumenal 17.9 kDa protein, chloroplastic	AT4G24930.1 thylakoid lumenal 17.9 kDa protein%2C chloroplast	sp|Q9SW33|TL1Y_ARATH Thylakoid lumenal 17.9 kDa protein, chloroplastic
26.1388	25.9149	26.5106	25.8856		25.691	25.9318	25.7193	26.307						10	2	2	51.5	16.1	16.1	29.432	0	63.895	1030100000	36	2	2	2	2	2	2	2	2	2	2	2	2	2	2	2	2	0.442477	0.476392	0.200203	0.988648	XP_021713810.1 oxygen-evolving enhancer protein 2, chloroplastic-like [Chenopodium quinoa]	Photosystem II oxygen-evolving enhancer protein II-2	AT1G06680.1 photosystem II subunit P-1	sp|P12302|PSBP_SPIOL Oxygen-evolving enhancer protein 2, chloroplastic
26.0558	26.0482	26.008	26.3095		27.0855	27.1524	27.2094	26.8847				+	C_S	7	7	5	57.5	57.5	46.6	20.527	0	149.67	1873200000	116	7	6	6	6	7	7	6	6	5	4	5	5	5	5	5	5	4.21248	0.000856739	-0.977622	-9.90074	XP_021720142.1 jasmonate-induced protein homolog [Chenopodium quinoa];XP_021720141.1 jasmonate-induced protein homolog [Chenopodium quinoa]	Serine hydroxymethyltransferase	AT3G58290.1 TRAF-like superfamily protein	sp|P42764|JIPH_ATRCA Jasmonate-induced protein homolog
26.0507	26.3411	25.8513	26.1738		26.6218	26.6214	26.5177	26.3129				+	C_S	6	6	1	64	64	7.3	17.787	0	72.971	1296800000	63	6	5	6	6	6	5	6	5	1	0	1	1	1	0	1	0	1.77449	0.0466459	-0.414223	-3.2807	XP_021758693.1 mannose/glucose-specific lectin-like [Chenopodium quinoa]	Jacalin-related lectin	AT1G73040.1 Mannose-binding lectin superfamily protein	sp|P83304|LEC_PARPC Mannose/glucose-specific lectin
25.6878	25.6621	26.5386	26.5177		25.4054	25.4991	26.4085	25.7307						5	5	5	39	39	39	17.385	0	10.397	1177300000	27	4	4	5	4	4	5	5	4	4	4	5	4	4	5	5	4	0.45843	0.463849	0.340631	1.01792	XP_021748235.1 60S ribosomal protein L23A [Chenopodium quinoa];XP_021748234.1 60S ribosomal protein L23A [Chenopodium quinoa];XP_021745788.1 60S ribosomal protein L23A [Chenopodium quinoa];XP_021735235.1 60S ribosomal protein L23A [Chenopodium quinoa];XP_0	50S ribosomal protein L23	AT3G55280.1 ribosomal protein L23AB	sp|O22644|RL23A_FRIAG 60S ribosomal protein L23A
25.8113	25.7549	26.5695	26.2666		25.849	25.9494	26.4579	26.1813						12	12	7	61	61	38.5	22.139	0	32.169	1112300000	37	10	11	10	11	12	8	11	10	7	7	6	7	7	5	7	7	0.0126208	0.977137	-0.00884819	-0.0374283	XP_021715294.1 plasma membrane-associated cation-binding protein 1-like [Chenopodium quinoa]	Plasma-membrane associated cation-binding protein 1, putative	AT4G20260.4 plasma-membrane associated cation-binding protein 1	sp|Q96262|PCAP1_ARATH Plasma membrane-associated cation-binding protein 1
25.9928	26.0789	26.2587	26.07		26.5808	26.498	26.4764	26.5642				+	C_S	13	13	1	46.2	46.2	5	45.035	0	103.83	1379400000	95	9	8	10	10	11	11	11	10	1	1	1	1	1	1	1	1	3.36168	0.00306332	-0.429738	-6.96595	XP_021759021.1 chloroplast stem-loop binding protein of 41 kDa a, chloroplastic-like [Chenopodium quinoa]	chloroplast stem-loop binding protein of 41 kDa a, chloroplastic	AT3G63140.1 chloroplast stem-loop binding protein of 41 kDa	sp|Q9LYA9|CP41A_ARATH Chloroplast stem-loop binding protein of 41 kDa a, chloroplastic
25.9616	25.997	26.2271	26.1598		25.483	25.535	25.6801	25.6489				+	C_S	17	17	17	58.6	58.6	58.6	44.547	0	63.481	831600000	92	13	13	12	15	14	11	12	12	13	13	12	15	14	11	12	12	3.13849	0.00438973	0.499635	6.33004	XP_021717641.1 obg-like ATPase 1 [Chenopodium quinoa];XP_021717640.1 obg-like ATPase 1 [Chenopodium quinoa];XP_021717639.1 obg-like ATPase 1 [Chenopodium quinoa];XP_021724804.1 obg-like ATPase 1 [Chenopodium quinoa]	Obg-like ATPase 1	AT1G30580.1 GTP binding protein	sp|Q9SA73|OLA1_ARATH Obg-like ATPase 1
26.5023	26.6756	25.6579	25.4987		26.6013	26.4586	26.2699	26.0702						19	4	4	59.6	20.1	20.1	39.755	0	84.443	1089200000	28	4	4	4	4	4	4	4	4	4	4	4	4	4	4	4	4	0.363074	0.547211	-0.266388	-0.839347	XP_021772032.1 DNA damage-repair/toleration protein DRT100-like [Chenopodium quinoa]	Leucine-rich repeat receptor-like protein kinase family	AT3G20820.1 Leucine-rich repeat (LRR) family protein	sp|Q00874|DR100_ARATH DNA damage-repair/toleration protein DRT100
25.9785	26.1346	25.9622	26.1915		26.3984	26.1948	26.5795	26.0672						13	13	13	53.3	53.3	53.3	42.71	0	62.984	1169800000	62	9	8	10	12	8	9	10	10	9	8	10	12	8	9	10	10	0.989401	0.183509	-0.243269	-1.92558	XP_021773154.1 GDP-mannose 3,5-epimerase 2 [Chenopodium quinoa];XP_021742247.1 GDP-mannose 3,5-epimerase 2 [Chenopodium quinoa]	Epimerase/dehydratase, putative	AT5G28840.1 GDP-D-mannose 3'%2C5'-epimerase	sp|A2Z7B3|GME1_ORYSI GDP-mannose 3,5-epimerase 1
26.1351	26.0816	26.0302	26.0175		26.124	26.2166	26.4168	26.4526						14	14	1	43.6	43.6	6.6	54.703	0	108.75	1080100000	56	13	12	13	14	13	13	13	12	1	1	1	1	1	1	1	1	1.52582	0.0720514	-0.236378	-2.83409	XP_021719014.1 betaine aldehyde dehydrogenase, chloroplastic-like [Chenopodium quinoa]	Aldehyde dehydrogenase	AT1G74920.1 aldehyde dehydrogenase 10A8	sp|P42757|BADH_ATRHO Betaine aldehyde dehydrogenase, chloroplastic
26.1773	26.1306	25.8182	26.129		26.1049	26.0544	26.1422	25.8361						25	6	1	78	25.1	2.5	50.193	0	103.7	1132200000	77	6	6	5	6	6	6	6	6	1	1	1	1	1	1	1	1	0.10039	0.846779	0.0293555	0.273534	XP_021734268.1 tubulin beta-5 chain-like [Chenopodium quinoa]	Tubulin beta chain	AT5G12250.1 beta-6 tubulin	sp|Q43594|TBB1_ORYSJ Tubulin beta-1 chain
26.0684	26.112	25.8812	26.1558		25.63	25.5201	25.6864	25.6185				+	C_S	12	12	7	43.4	43.4	30.6	40.856	0	109.59	867840000	78	11	11	11	11	12	12	12	11	6	6	6	6	7	7	7	7	3.13895	0.00438973	0.440649	6.3313	XP_021762498.1 isocitrate dehydrogenase [NAD] regulatory subunit 1, mitochondrial-like isoform X2 [Chenopodium quinoa];XP_021762497.1 isocitrate dehydrogenase [NAD] regulatory subunit 1, mitochondrial-like isoform X1 [Chenopodium quinoa];XP_021756057.1 iso	Isocitrate dehydrogenase, putative	AT4G35260.1 isocitrate dehydrogenase 1	sp|Q8LFC0|IDH1_ARATH Isocitrate dehydrogenase [NAD] regulatory subunit 1, mitochondrial
26.1268	26.1382	25.9145	26.0315		26.529	26.4771	26.4363	26.2544				+	C_S	24	21	3	44.4	40.9	7.3	73.579	0	117.8	1308000000	101	14	11	15	16	12	15	19	18	1	1	1	2	1	2	3	3	2.4756	0.01379	-0.37143	-4.69454	XP_021763741.1 luminal-binding protein-like [Chenopodium quinoa]	Heat shock protein 70 family	AT5G42020.3 Heat shock protein 70 (Hsp 70) family protein	sp|Q42434|BIP_SPIOL Luminal-binding protein
26.1299	26.1197	25.9572	25.9591		25.502	25.3822	25.5259	25.585				+	C_S	29	18	15	35	24.1	20.9	105.79	0	66.311	794060000	59	13	12	15	15	15	16	15	13	11	11	12	12	13	13	13	10	3.82097	0.0014753	0.542666	8.43975	XP_021761683.1 ATPase 11, plasma membrane-type-like [Chenopodium quinoa];XP_021733769.1 ATPase 11, plasma membrane-type [Chenopodium quinoa];XP_021733768.1 ATPase 11, plasma membrane-type [Chenopodium quinoa]	Plasma membrane ATPase	AT5G62670.1 H -ATPase 11	sp|Q9LV11|PMA11_ARATH ATPase 11, plasma membrane-type
26.2291	25.8656	25.9638	26.0942		26.2354	26.3464	26.5611	26.1828						14	14	1	56.5	56.5	4.8	38.865	0	108.53	1181500000	61	7	7	10	11	13	12	13	11	0	0	0	0	1	1	1	0	1.35921	0.0970358	-0.293221	-2.54591	XP_021724688.1 glutamine synthetase nodule isozyme-like [Chenopodium quinoa]	Glutamine synthetase	AT3G17820.1 glutamine synthetase 1.3	sp|P32289|GLNA_VIGAC Glutamine synthetase nodule isozyme
26.0902	25.91	26.1934	25.9526		25.0339	24.9933	25.469	25.3984				+	C_S	8	8	3	77.2	77.2	45	16.834	0	55.177	766250000	53	7	7	8	8	7	6	6	7	2	3	3	3	2	1	2	2	2.96521	0.005895	0.812895	5.8682	XP_021776507.1 calmodulin-7-like [Chenopodium quinoa];XP_021746004.1 calmodulin-7-like [Chenopodium quinoa]	Calmodulin-related protein	AT3G43810.2 calmodulin 7	sp|P27164|CALM3_PETHY Calmodulin-related protein
26.0969	26.0603	25.9699	25.999		26.2556	26.2345	26.1965	26.2911				+	C_S	26	26	3	39	39	2.4	108.17	0	99.573	1122000000	100	16	17	22	18	21	20	24	18	2	2	3	2	3	2	3	2	3.05074	0.00518742	-0.212883	-6.09283	XP_021740999.1 villin-3-like [Chenopodium quinoa];XP_021740998.1 villin-3-like [Chenopodium quinoa]	Villin-2	AT2G41740.1 villin 2	sp|O81644|VILI2_ARATH Villin-2
26.0669	26.1298	25.8126	26.1117		25.968	26.0352	25.9677	25.992						14	14	14	39.2	39.2	39.2	55.139	0	96.729	887610000	47	9	8	10	12	8	8	11	9	9	8	10	12	8	8	11	9	0.208348	0.711156	0.0395365	0.52418	XP_021756284.1 3-phosphoshikimate 1-carboxyvinyltransferase 2-like [Chenopodium quinoa];XP_021748852.1 3-phosphoshikimate 1-carboxyvinyltransferase 2 [Chenopodium quinoa]	3-phosphoshikimate 1-carboxyvinyltransferase	AT2G45300.1 RNA 3'-terminal phosphate cyclase/enolpyruvate transferase%2C alpha/beta	sp|P11043|AROA_PETHY 3-phosphoshikimate 1-carboxyvinyltransferase, chloroplastic
26.0416	26.0105	25.9948	26.0417		25.1275	25.0192	25.1704	25.1276				+	C_S	7	7	7	35.8	35.8	35.8	17.655	0	58.7	700580000	53	5	5	6	6	6	5	6	6	5	5	6	6	6	5	6	6	6.72194	4.63284e-05	0.910945	26.5212	XP_021713868.1 photosystem I reaction center subunit N, chloroplastic-like [Chenopodium quinoa];XP_021728060.1 photosystem I reaction center subunit N, chloroplastic-like [Chenopodium quinoa]	photosystem I reaction center subunit N, chloroplastic-like	AT5G64040.2 photosystem I reaction center subunit PSI-N%2C chloroplast%2C putative / PSI-N%2C putative (PSAN)	sp|P49107|PSAN_ARATH Photosystem I reaction center subunit N, chloroplastic
26.01	25.8805	26.046	26.1518		26.0724	26.0816	26.4901	26.2307						19	19	5	22.6	22.6	8.4	111.43	0	92.63	1180300000	78	12	14	16	17	14	17	18	16	3	3	5	4	3	5	4	5	0.883433	0.219113	-0.19664	-1.74946	XP_021723601.1 uncharacterized protein LOC110690984 isoform X1 [Chenopodium quinoa];XP_021723602.1 uncharacterized protein LOC110690984 isoform X2 [Chenopodium quinoa]	Elongation factor Ts	AT4G29060.1 elongation factor Ts family protein	sp|A5GTG7|EFTS_SYNR3 Elongation factor Ts
26.1139	26.0494	25.8312	26.0616		26.7806	26.7362	26.7081	26.6991				+	C_S	16	16	2	36.3	36.3	5.3	64.758	0	66.562	1391000000	75	10	11	11	12	13	15	15	13	0	0	0	1	0	2	2	0	4.47506	0.000549365	-0.716948	-11.0035	XP_021728344.1 protein disulfide isomerase-like 1-4 [Chenopodium quinoa]	Protein disulfide-isomerase	AT5G60640.1 PDI-like 1-4	sp|Q9FF55|PDI14_ARATH Protein disulfide isomerase-like 1-4
26.4728	26.1657	25.7657	25.6345		25.7798	25.6478	25.6061	25.8267						14	4	4	56.6	22.4	22.4	31.265	0	30.805	796710000	15	4	4	4	3	3	4	4	3	4	4	4	3	3	4	4	3	0.725666	0.287877	0.294556	1.48503	XP_021753078.1 L-ascorbate peroxidase 3-like [Chenopodium quinoa]	Ascorbate peroxidase	AT4G35000.1 ascorbate peroxidase 3	sp|Q42564|APX3_ARATH L-ascorbate peroxidase 3
26.128	25.9946	25.7468	26.1476		25.8805	25.7807	26.2125	26.0116						17	17	16	25.7	25.7	24.2	93.102	0	66.595	996940000	54	11	11	15	12	13	12	16	11	10	11	14	12	12	11	15	10	0.0913032	0.859261	0.0329008	0.250721	XP_021755954.1 endoplasmin homolog [Chenopodium quinoa];XP_021755293.1 endoplasmin homolog [Chenopodium quinoa]	Chaperone protein htpG family protein	AT4G24190.1 Chaperone protein htpG family protein	sp|P35016|ENPL_CATRO Endoplasmin homolog
25.9505	25.1857	26.1673	26.6893		26.5554	26.0448	26.5737	26.2558						7	7	4	40.8	40.8	23.1	16.469	0	33.658	1339900000	42	4	5	6	7	6	6	7	5	2	3	4	4	3	3	4	3	0.48489	0.442606	-0.359229	-1.06601	XP_021746531.1 60S ribosomal protein L27a-3-like [Chenopodium quinoa];XP_021743225.1 60S ribosomal protein L27a-3-like [Chenopodium quinoa]	60S ribosomal protein L27A	AT1G70600.1 Ribosomal protein L18e/L15 superfamily protein	sp|P49637|R27A3_ARATH 60S ribosomal protein L27a-3
26.0587	25.6143	26.0372	26.1948		24.6971	24.7996	25.2147	24.6042				+	C_S	8	8	8	56.4	56.4	56.4	15.013	0	40.096	699320000	33	7	7	7	7	8	7	8	6	7	7	7	7	8	7	8	6	3.1023	0.00469384	1.14734	6.23137	XP_021763297.1 60S ribosomal protein L23 [Chenopodium quinoa];XP_021730308.1 60S ribosomal protein L23 [Chenopodium quinoa];XP_021725696.1 60S ribosomal protein L23 [Chenopodium quinoa];XP_021722194.1 60S ribosomal protein L23 [Chenopodium quinoa]	50S ribosomal protein L14	AT1G04480.1 Ribosomal protein L14p/L23e family protein	sp|P49690|RL23_ARATH 60S ribosomal protein L23
25.6007	26.1464	25.9492	26.1717		25.8344	25.8069	25.8189	25.5317						8	8	8	44.4	44.4	44.4	17.111	0	24.33	926240000	52	8	8	8	8	7	8	8	6	8	8	8	8	7	8	8	6	0.708756	0.295702	0.218975	1.45638	XP_021765383.1 40S ribosomal protein S13-like [Chenopodium quinoa];XP_021728599.1 40S ribosomal protein S13-like [Chenopodium quinoa]	40S ribosomal protein S13	AT4G00100.1 ribosomal protein S13A	sp|P62302|RS13_SOYBN 40S ribosomal protein S13
25.9894	25.8406	25.8749	26.1559		26.6603	26.6776	26.6701	26.5649				+	C_S	18	18	8	61.8	61.8	30.7	46.096	0	56.305	1343800000	81	13	11	14	15	15	16	17	16	7	5	7	7	6	7	8	7	3.96253	0.00115194	-0.678023	-8.94444	XP_021764465.1 3-hydroxyisobutyryl-CoA hydrolase-like protein 3, mitochondrial isoform X1 [Chenopodium quinoa];XP_021764467.1 3-hydroxyisobutyryl-CoA hydrolase-like protein 3, mitochondrial isoform X3 [Chenopodium quinoa];XP_021764466.1 3-hydroxyisobutyryl	3-hydroxyisobutyryl-CoA hydrolase-like protein 3, mitochondrial	AT4G13360.1 ATP-dependent caseinolytic (Clp) protease/crotonase family protein	sp|Q9T0K7|HIBC6_ARATH 3-hydroxyisobutyryl-CoA hydrolase-like protein 3, mitochondrial
26.1234	26.1612	25.6411	25.9307		25.6407	25.7547	25.3814	25.4257						5	5	1	37.6	37.6	12.4	29.524	0	17.139	795580000	29	4	5	5	5	3	4	4	4	1	1	1	1	0	1	1	0	1.50007	0.0752117	0.413436	2.78904	XP_021754470.1 photosystem I chlorophyll a/b-binding protein 3-1, chloroplastic [Chenopodium quinoa]	Chlorophyll a-b binding protein, chloroplastic	AT1G61520.1 PSI type III chlorophyll a/b-binding protein	sp|Q9SY97|LHCA3_ARATH Photosystem I chlorophyll a/b-binding protein 3-1, chloroplastic
26.3568	27.0265	26.2553	24.2107		20.5792	19.9074	25.7355	25.8288						11	2	2	51.9	16.7	16.7	17.675	0	36.494	810250000	16	2	2	2	2	1	1	1	1	2	2	2	2	1	1	1	1	0.864846	0.226618	2.94958	1.7185	XP_021759953.1 nascent polypeptide-associated complex subunit beta-like [Chenopodium quinoa]	Nascent polypeptide-associated complex subunit beta	AT1G17880.1 basic transcription factor 3	sp|Q9SMW7|BTF3_ARATH Basic transcription factor 3
25.8734	25.9048	25.9296	26.1391		24.7654	24.6	24.8535	25.0879				+	C_S	16	13	4	38.5	34.6	10.6	53.083	0	44.615	594040000	46	10	11	13	11	6	7	8	7	3	3	4	3	3	2	1	2	4.13687	0.000927077	1.13503	9.60226	XP_021755814.1 6-phosphogluconate dehydrogenase, decarboxylating 1-like [Chenopodium quinoa]	6-phosphogluconate dehydrogenase, decarboxylating	AT3G02360.1 6-phosphogluconate dehydrogenase family protein	sp|Q94KU1|6PGD1_SPIOL 6-phosphogluconate dehydrogenase, decarboxylating 1
25.9208	26.0633	26.1457	25.7014		26.6603	26.3837	26.196	26.4767				+	C_S	15	15	5	48.1	48.1	22.7	51.439	0	142.16	1194100000	81	6	8	11	11	11	13	12	12	1	2	3	4	3	4	5	4	1.85856	0.0401605	-0.471346	-3.43712	XP_021729852.1 serine carboxypeptidase-like 51 [Chenopodium quinoa]	Carboxypeptidase	AT2G27920.1 serine carboxypeptidase-like 51	sp|Q67Y83|SCP51_ARATH Serine carboxypeptidase-like 51
25.8675	25.7646	26.0403	26.1054		26.132	25.9834	26.29	26.1643						12	12	12	53.8	53.8	53.8	33.37	0	57.68	1078600000	75	10	10	12	12	10	10	12	11	10	10	12	12	10	10	12	11	1.01686	0.176048	-0.19796	-1.97119	XP_021734940.1 L-ascorbate peroxidase 5, peroxisomal-like [Chenopodium quinoa]	Ascorbate peroxidase	AT4G35970.1 ascorbate peroxidase 5	sp|Q7XZP5|APX5_ARATH L-ascorbate peroxidase 5, peroxisomal
25.7798	25.673	26.0594	26.262		26.4483	26.2757	26.9002	26.4977						10	10	5	64.7	64.7	38.8	27.444	0	90.894	1449800000	77	9	10	10	10	8	8	10	10	4	5	5	5	3	3	5	5	1.68716	0.0543578	-0.586939	-3.12129	XP_021743042.1 uncharacterized protein At5g02240-like [Chenopodium quinoa]	Epimerase	AT2G37660.1 NAD(P)-binding Rossmann-fold superfamily protein	sp|O80934|Y2766_ARATH Uncharacterized protein At2g37660, chloroplastic
26.0137	26.0087	25.9267	25.8188		25.9367	25.9112	25.9532	25.9507						17	17	17	46.3	46.3	46.3	62.029	0	84.233	960300000	74	11	10	16	14	11	11	14	14	11	10	16	14	11	11	14	14	0.0292129	0.952277	0.0039711	0.0851044	XP_021714079.1 plant intracellular Ras-group-related LRR protein 4-like [Chenopodium quinoa];XP_021736983.1 plant intracellular Ras-group-related LRR protein 4-like [Chenopodium quinoa];XP_021736982.1 plant intracellular Ras-group-related LRR protein 4-lik	Plant intracellular ras group-related LRR protein	AT4G35470.1 plant intracellular ras group-related LRR 4	sp|Q9SVW8|PIRL4_ARATH Plant intracellular Ras-group-related LRR protein 4
25.7009	25.6181	26.1312	26.2934		25.8097	25.8301	26.3197	25.9523						13	13	7	54.7	54.7	35.2	17.803	0	52.052	1021700000	67	11	11	10	12	10	11	10	10	6	6	6	7	5	6	5	6	0.0746949	0.883093	-0.0420556	-0.208165	XP_021769395.1 40S ribosomal protein S11-like [Chenopodium quinoa];XP_021739192.1 40S ribosomal protein S11-like [Chenopodium quinoa]	30S ribosomal protein S17	AT5G23740.1 ribosomal protein S11-beta	sp|P17093|RS11_SOYBN 40S ribosomal protein S11
25.9574	25.866	25.9399	25.9792		26.1742	26.0365	25.9983	26.0852						22	22	1	35.3	35.3	1.5	83.198	0	63.963	1020100000	90	16	17	19	17	22	20	20	18	1	1	1	1	1	1	1	1	1.6473	0.0576417	-0.137937	-3.04948	XP_021715310.1 glycine--tRNA ligase, mitochondrial 1-like [Chenopodium quinoa]	Glycine--tRNA ligase	AT1G29880.1 glycyl-tRNA synthetase / glycine-tRNA ligase	sp|O23627|SYGM1_ARATH Glycine--tRNA ligase, mitochondrial 1
25.8868	25.6865	26.0739	26.0949		24.9113	25.1343	25.5336	25.3122				+	C_S	9	9	2	33.4	33.4	10.9	33.941	0	95.427	851330000	42	8	9	8	9	6	8	8	7	2	2	2	2	1	2	2	2	2.32858	0.0177529	0.712666	4.37518	XP_021763081.1 ribosome-binding factor PSRP1, chloroplastic [Chenopodium quinoa]	Ribosome hibernation promoting factor	AT5G24490.1 30S ribosomal protein	sp|P19954|PRSP1_SPIOL Ribosome-binding factor PSRP1, chloroplastic
26.0126	25.628	26.2265	25.8113		26.1754	25.892	26.3004	26.2091						6	6	5	57.6	57.6	41.5	11.339	0	27.837	1020100000	65	6	6	6	6	6	6	4	6	5	5	5	5	5	5	3	5	0.698035	0.301539	-0.224656	-1.43817	XP_021723219.1 non-specific lipid-transfer protein-like [Chenopodium quinoa]	Non-specific lipid-transfer protein	AT2G38540.1 lipid transfer protein 1	sp|Q43748|NLTP_BETVU Non-specific lipid-transfer protein
25.7714	25.802	26.1091	25.9938		25.2561	25.0884	25.026	25.2891				+	C_S	5	5	1	44.2	44.2	8.5	14.553	0	17.403	630640000	45	5	5	4	5	5	5	3	4	1	1	0	1	1	1	0	0	3.49091	0.00254396	0.75416	7.35701	XP_021758204.1 40S ribosomal protein S26-1-like [Chenopodium quinoa];XP_021723209.1 40S ribosomal protein S26-1-like [Chenopodium quinoa];XP_021737949.1 40S ribosomal protein S26-1-like [Chenopodium quinoa]	40S ribosomal protein S26	AT2G40590.1 Ribosomal protein S26e family protein	sp|P49206|RS261_ARATH 40S ribosomal protein S26-1
25.7354	25.7743	26.1001	26.0381		25.5896	25.5639	25.5749	25.8466						9	9	3	68.2	68.2	27.4	16.239	0	68.84	805890000	58	8	9	9	9	7	7	7	7	3	3	3	3	2	2	2	2	1.24235	0.119467	0.268238	2.34776	XP_021762815.1 uncharacterized protein At5g48480-like [Chenopodium quinoa]	3-demethylubiquinone-9 3-methyltransferase domain protein	AT5G48480.1 Lactoylglutathione lyase / glyoxalase I family protein	sp|Q9LV66|Y5848_ARATH Uncharacterized protein At5g48480
26.1818	26.1159	25.8521	25.4864		25.9957	25.9808	25.8022	26.2738						13	13	13	60.5	60.5	60.5	44.632	0	228.42	1028500000	72	8	7	12	11	9	8	13	9	8	7	12	11	9	8	13	9	0.225456	0.68909	-0.104077	-0.561116	XP_021755633.1 cell division protein FtsZ homolog 1, chloroplastic-like [Chenopodium quinoa];XP_021759052.1 cell division protein FtsZ homolog 1, chloroplastic-like [Chenopodium quinoa]	Cell division protein FtsZ	AT5G55280.1 homolog of bacterial cytokinesis Z-ring protein FTSZ 1-1	sp|Q42545|FTSZ1_ARATH Cell division protein FtsZ homolog 1, chloroplastic
25.8289	25.8518	26.1953	25.7275		25.8833	25.6939	25.8051	25.8085						13	6	6	66	32.5	32.5	29.247	0	74.018	957250000	45	4	4	5	6	6	6	6	6	4	4	5	6	6	6	6	6	0.41984	0.497006	0.103186	0.946726	XP_021727030.1 carbonic anhydrase 2-like isoform X2 [Chenopodium quinoa];XP_021727029.1 carbonic anhydrase 2-like isoform X1 [Chenopodium quinoa];XP_021727028.1 carbonic anhydrase 2-like isoform X1 [Chenopodium quinoa]	Carbonic anhydrase	AT5G14740.1 carbonic anhydrase 2	sp|P27141|CAHC_TOBAC Carbonic anhydrase, chloroplastic
26.0786	26.0252	25.7309	25.735		25.485	25.6425	25.7175	25.5333						15	15	15	50.4	50.4	50.4	51.311	0	52.793	799770000	52	8	7	10	13	9	10	9	8	8	7	10	13	9	10	9	8	1.50317	0.0750019	0.297855	2.79444	XP_021734329.1 omega-hydroxypalmitate O-feruloyl transferase-like [Chenopodium quinoa];XP_021772284.1 omega-hydroxypalmitate O-feruloyl transferase-like [Chenopodium quinoa]	Transferase	AT1G65450.1 HXXXD-type acyl-transferase family protein	sp|Q94CD1|HHT1_ARATH Omega-hydroxypalmitate O-feruloyl transferase
26.1957	26.1929	25.6015	25.5787		25.8782	26.0422	25.5236	25.6148						13	13	13	24.3	24.3	24.3	97.981	0	68.354	854650000	68	8	7	10	10	9	10	12	9	8	7	10	10	9	10	12	9	0.245344	0.6681	0.127474	0.603294	XP_021733349.1 26S proteasome non-ATPase regulatory subunit 2 homolog A-like [Chenopodium quinoa];XP_021716085.1 26S proteasome non-ATPase regulatory subunit 2 homolog A [Chenopodium quinoa]	26S proteasome non-ATPase regulatory subunit 2 homolog	AT2G20580.1 26S proteasome regulatory subunit S2 1A	sp|Q9SIV2|PSD2A_ARATH 26S proteasome non-ATPase regulatory subunit 2 homolog A
26.0712	26.0959	25.4651	25.9336		26.0384	26.011	25.7778	25.7456						12	12	4	57.2	57.2	16.8	41.52	0	81.772	869850000	44	10	10	10	10	10	9	11	8	3	4	4	4	4	4	4	4	0.00350935	0.992855	-0.00173759	-0.0105141	XP_021731801.1 uncharacterized protein LOC110698634 [Chenopodium quinoa]	Alpha/beta hydrolase	AT1G52510.1 alpha/beta-Hydrolases superfamily protein	sp|P22643|DHLA_XANAU Haloalkane dehalogenase
25.7931	25.9926	25.8549	25.9252		25.9908	25.9019	25.8044	26.0199						14	12	2	36.8	35.1	4.4	58.366	0	48.461	921770000	58	8	10	10	11	9	10	11	11	1	1	1	1	1	1	2	1	0.235125	0.678565	-0.0378199	-0.581721	XP_021775106.1 probable mitochondrial-processing peptidase subunit beta, mitochondrial [Chenopodium quinoa]	Mitochondrial processing peptidase beta subunit	AT3G02090.2 Insulinase (Peptidase family M16) protein	sp|Q42290|MPPB_ARATH Probable mitochondrial-processing peptidase subunit beta, mitochondrial
26.0018	26.0959	25.829	25.6296		25.7682	25.8214	25.6524	25.9827						10	7	4	47.2	34.6	22.5	39.146	0	72.719	815620000	39	5	6	6	7	7	5	6	6	2	3	4	4	4	2	4	3	0.278144	0.631318	0.0828762	0.671231	XP_021757390.1 glutamine synthetase cytosolic isozyme [Chenopodium quinoa]	Glutamine synthetase	AT5G37600.1 hypothetical protein	sp|Q42899|GLNA1_LOTJA Glutamine synthetase cytosolic isozyme
25.8257	25.5427	26.0118	26.1589		24.8611	25.0901	25.2241	25.1531				+	C_S	7	7	7	10.1	10.1	10.1	83.188	0	13.271	735610000	61	7	7	7	7	7	7	7	6	7	7	7	7	7	7	7	6	2.69579	0.00928356	0.80268	5.20008	YP_009380130.1 PsaA (chloroplast) [Chenopodium quinoa];ARV87356.1 photosystem I P700 apoprotein A1 (chloroplast) [Chenopodium quinoa];ARS00933.1 PsaA (chloroplast) [Chenopodium quinoa]	Photosystem I P700 chlorophyll a apoprotein A1	ATCG00350.1 Photosystem I%2C PsaA/PsaB protein	sp|Q0ZJ20|PSAA_VITVI Photosystem I P700 chlorophyll a apoprotein A1
26.0147	25.8996	25.6678	25.9569		26.691	26.6999	26.9747	26.7851				+	C_S	10	10	10	46.3	46.3	46.3	38.627	0	100.52	1363300000	70	6	9	9	9	8	9	10	9	6	9	9	9	8	9	10	9	3.97147	0.001145	-0.902887	-8.97715	XP_021749969.1 cathepsin B-like protease 2 [Chenopodium quinoa];XP_021720200.1 cathepsin B-like protease 2 [Chenopodium quinoa]	Cathepsin B, putative	AT1G02305.1 Cysteine proteinases superfamily protein	sp|Q93VC9|CATB2_ARATH Cathepsin B-like protease 2
25.5129	25.6314	26.3936	25.986		26.933	27.2044	27.5754	27.3231				+	C_S	11	11	11	76.8	76.8	76.8	22.153	0	123.42	1939700000	82	8	10	9	10	11	10	11	9	8	10	9	10	11	10	11	9	2.926	0.00628028	-1.378	-5.76732	XP_021772230.1 jasmonate-induced protein homolog [Chenopodium quinoa]	Receptor-like kinase	AT4G32300.1 S-domain-2 5	sp|Q8RWZ5|SD25_ARATH G-type lectin S-receptor-like serine/threonine-protein kinase SD2-5
25.6733	25.4372	26.1927	26.2165		24.1574	24.1391	24.8462	24.3058				+	C_S	6	6	6	66	66	66	10.58	0	22.565	597410000	31	6	6	6	6	6	6	6	6	6	6	6	6	6	6	6	6	2.99935	0.00554479	1.51779	5.95712	XP_021745588.1 10 kDa chaperonin, mitochondrial-like [Chenopodium quinoa];XP_021744588.1 10 kDa chaperonin, mitochondrial-like [Chenopodium quinoa];XP_021713468.1 FK506-binding protein 3-like [Chenopodium quinoa]	10 kDa chaperonin-like	AT1G23100.1 GroES-like family protein	sp|P34893|CH10_ARATH 10 kDa chaperonin, mitochondrial
25.5504	25.7495	25.842	26.3552		25.014	25.2805	25.8058	25.2425						3	3	3	11.6	11.6	11.6	38.95	0	33.552	814130000	40	3	3	3	3	2	3	3	3	3	3	3	3	2	3	3	3	1.18278	0.132139	0.538586	2.2477	YP_009380110.1 PsbA (chloroplast) [Chenopodium quinoa];ARV87336.1 photosystem II protein D1 (chloroplast) [Chenopodium quinoa];ARS00913.1 PsbA (chloroplast) [Chenopodium quinoa];AIU97844.1 photosystem II D1 protein (chloroplast) [Chenopodium quinoa]	Photosystem II protein D1	ATCG00020.1 photosystem II reaction center protein A	sp|A4QJZ9|PSBA_ARAHI Photosystem II protein D1
25.7136	25.5979	26.1661	26.0171		25.1878	25.0644	25.3665	25.4563				+	C_S	11	11	11	41.2	41.2	41.2	32.918	0	28.916	758460000	53	9	10	11	11	9	9	9	10	9	10	11	11	9	9	9	10	2.0578	0.0288378	0.604922	3.82067	XP_021771563.1 soluble inorganic pyrophosphatase 6, chloroplastic-like [Chenopodium quinoa];XP_021737736.1 soluble inorganic pyrophosphatase 6, chloroplastic-like [Chenopodium quinoa]	Inorganic pyrophosphatase	AT5G09650.1 pyrophosphorylase 6	sp|Q9LXC9|IPYR6_ARATH Soluble inorganic pyrophosphatase 6, chloroplastic
25.9284	26.015	25.8366	25.7109		26.0426	25.9124	25.8902	25.8142						9	9	2	49.1	49.1	11.3	24.202	0	50.031	868190000	44	4	6	6	8	8	5	8	6	0	1	2	2	2	1	2	1	0.207813	0.71166	-0.0421457	-0.523015	XP_021745966.1 cytochrome b6-f complex iron-sulfur subunit, chloroplastic-like [Chenopodium quinoa]	Cytochrome b6-f complex iron-sulfur subunit	AT4G03280.1 photosynthetic electron transfer C	sp|P08980|UCRIA_SPIOL Cytochrome b6-f complex iron-sulfur subunit, chloroplastic
26.1134	26.1553	25.5339	25.6639		25.8753	25.7246	25.5147	25.6147						15	15	2	22.2	22.2	2.6	103.67	0	66.538	805280000	72	10	12	12	12	10	9	13	9	1	2	2	1	1	0	2	1	0.477532	0.44769	0.184282	1.05269	XP_021727506.1 eukaryotic translation initiation factor 3 subunit C-like [Chenopodium quinoa]	Eukaryotic translation initiation factor 3 subunit C	AT3G56150.1 eukaryotic translation initiation factor 3C	sp|Q9XHM1|EIF3C_MEDTR Eukaryotic translation initiation factor 3 subunit C
25.6674	25.6374	26.185	25.969		26.8836	26.8515	26.9045	26.9693				+	C_S	18	18	18	28.1	28.1	28.1	86.277	0	77.509	1541100000	91	10	11	13	13	16	14	18	16	10	11	13	13	16	14	18	16	3.63523	0.00202824	-1.03753	-7.81502	XP_021715445.1 neutral ceramidase 2-like [Chenopodium quinoa];XP_021715444.1 neutral ceramidase 2-like [Chenopodium quinoa];XP_021715443.1 neutral ceramidase 2-like [Chenopodium quinoa];XP_021720766.1 neutral ceramidase 2-like [Chenopodium quinoa];XP_02172	Neutral ceramidase	AT1G07380.2 Neutral/alkaline non-lysosomal ceramidase	sp|F4HQM3|NCER1_ARATH Neutral ceramidase 1
25.7884	25.8359	25.7598	26.0719		25.5484	25.5412	25.4449	25.276				+	C_S	3	3	3	19.8	19.8	19.8	18.238	0	7.0787	775560000	51	3	3	3	3	3	3	3	3	3	3	3	3	3	3	3	3	2.30229	0.0187001	0.411388	4.31948	XP_021765145.1 60S ribosomal protein L24-like [Chenopodium quinoa];XP_021730109.1 60S ribosomal protein L24 [Chenopodium quinoa];XP_021754139.1 60S ribosomal protein L24 [Chenopodium quinoa]	60S ribosomal protein L24-like	AT2G36620.1 ribosomal protein L24	sp|Q9FUL4|RL24_PRUAV 60S ribosomal protein L24
25.7649	26.1336	25.5508	25.9983		27.1232	27.0307	27.1683	26.8906				+	C_S	10	6	2	82.1	58.3	24.4	18.119	0	58.328	1580600000	75	5	5	4	4	5	6	5	4	2	2	2	1	1	2	2	1	3.7981	0.00153461	-1.19129	-8.36058	XP_021755640.1 protein GOS9-like [Chenopodium quinoa]	Dirigent protein	AT1G73040.1 Mannose-binding lectin superfamily protein	sp|P83304|LEC_PARPC Mannose/glucose-specific lectin
25.9419	25.9308	25.6879	25.8677		25.7306	25.7402	25.4946	25.3873						5	5	5	40.8	40.8	40.8	17.762	0	72.183	813190000	52	4	4	4	5	5	4	5	4	4	4	4	5	5	4	5	4	1.35902	0.0970358	0.268878	2.54559	XP_021756280.1 40S ribosomal protein S18 [Chenopodium quinoa];XP_021748256.1 40S ribosomal protein S18-like [Chenopodium quinoa]	30S ribosomal protein S13	AT1G22780.1 Ribosomal protein S13/S18 family	sp|P34788|RS18_ARATH 40S ribosomal protein S18
25.9278	25.6559	25.8193	26.0142		27.1595	27.0778	27.3697	27.1051				+	C_S	9	9	8	44.4	44.4	38	20.704	0	73.394	2226600000	97	7	6	6	8	9	9	7	8	6	5	5	7	8	8	6	7	4.89845	0.000319196	-1.32372	-13.0222	XP_021721614.1 dirigent protein 21-like [Chenopodium quinoa];XP_021770350.1 dirigent protein 21-like [Chenopodium quinoa]	Dirigent protein	AT1G65870.1 Disease resistance-responsive (dirigent-like protein) family protein	sp|Q9SS03|DIR21_ARATH Dirigent protein 21
25.6222	25.8443	25.8903	26.0487		24.9457	24.8928	25.3529	24.6277				+	C_S	5	5	5	38	38	38	12.456	0	12.76	644570000	42	5	5	4	5	5	4	5	5	5	5	4	5	5	4	5	5	2.67851	0.00954026	0.896608	5.15915	XP_021764126.1 60S ribosomal protein L35 isoform X2 [Chenopodium quinoa];XP_021764133.1 60S ribosomal protein L35 [Chenopodium quinoa];XP_021764128.1 60S ribosomal protein L35 [Chenopodium quinoa];XP_021764125.1 60S ribosomal protein L35 isoform X1 [Chenop	Ribosomal protein L35	AT3G09500.1 Ribosomal L29 family protein	sp|Q9M5L0|RL35_EUPES 60S ribosomal protein L35
25.9773	25.7136	25.7799	25.9179		25.0531	24.9862	25.4596	25.1447				+	C_S	10	10	1	33.5	33.5	5.4	37.692	0	43.453	845840000	50	8	7	7	7	8	9	9	9	1	1	1	1	0	1	1	1	2.88669	0.00671347	0.68627	5.66746	XP_021768019.1 RGG repeats nuclear RNA binding protein A-like isoform X1 [Chenopodium quinoa];XP_021768020.1 RGG repeats nuclear RNA binding protein A-like isoform X2 [Chenopodium quinoa]	Nuclear RNA-binding-like protein	AT4G17520.1 Hyaluronan / mRNA binding family	sp|O23593|RGGB_ARATH RGG repeats nuclear RNA binding protein B
25.809	25.6793	25.8449	26.0428		26.4414	26.3546	26.9178	26.4187				+	C_S	9	9	9	56.3	56.3	56.3	27.086	0	67.674	1316500000	53	8	6	7	6	6	6	7	6	8	6	7	6	6	6	7	6	2.4331	0.0147693	-0.689102	-4.60079	XP_021750047.1 20 kDa chaperonin, chloroplastic-like [Chenopodium quinoa];XP_021756702.1 20 kDa chaperonin, chloroplastic-like [Chenopodium quinoa]	10 kDa chaperonin	AT5G20720.1 chaperonin 20	sp|O65282|CH20_ARATH 20 kDa chaperonin, chloroplastic
25.5533	25.651	26.0371	26.129		24.3444	24.3655	24.9682	24.521				+	C_S	9	9	3	18.7	18.7	5.1	79.995	0	32.046	582490000	37	8	8	7	8	7	7	6	6	3	3	3	3	2	2	2	2	3.15746	0.00429655	1.29281	6.38223	XP_021760697.1 pyrophosphate-energized vacuolar membrane proton pump-like [Chenopodium quinoa]	pyrophosphate-energized vacuolar membrane proton pump-like	AT1G15690.1 Inorganic H pyrophosphatase family protein	sp|P21616|AVP_VIGRR Pyrophosphate-energized vacuolar membrane proton pump
25.9183	25.9778	25.6333	25.8322		26.1761	26.0572	25.8373	25.9065						13	13	13	37.1	37.1	37.1	45.318	0	64.982	931340000	83	11	11	13	13	13	11	13	12	11	11	13	13	13	11	13	12	0.698433	0.301469	-0.15389	-1.43884	XP_021750548.1 fructose-1,6-bisphosphatase, chloroplastic [Chenopodium quinoa];XP_021759227.1 fructose-1,6-bisphosphatase, chloroplastic-like [Chenopodium quinoa]	Fructose-1,6-bisphosphatase class 1	AT3G54050.1 high cyclic electron flow 1	sp|P22418|F16P1_SPIOL Fructose-1,6-bisphosphatase, chloroplastic
26.1787	25.7986	25.8185	25.5136		26.2283	26.0287	25.6086	26.1639						9	8	1	20.4	19	2.4	60.147	0	48.475	900550000	44	6	5	8	8	7	5	7	6	1	1	1	1	1	0	0	1	0.407739	0.508144	-0.180059	-0.924118	XP_021758413.1 protein DEK-like [Chenopodium quinoa]	Protein DEK	AT5G55660.1 DEK domain-containing chromatin associated protein	sp|P35659|DEK_HUMAN Protein DEK
25.9061	26.0688	25.6504	25.672		24.358	24.1779	23.7985	24.1602				+	C_S	7	7	7	23.8	23.8	23.8	46.103	0	48.793	470320000	47	7	7	7	7	5	5	6	7	7	7	7	7	5	5	6	7	4.48283	0.000549365	1.70067	11.0378	XP_021757446.1 basic 7S globulin 2-like [Chenopodium quinoa];XP_021753809.1 basic 7S globulin 2-like [Chenopodium quinoa]	basic 7S globulin-like	AT1G03220.1 Eukaryotic aspartyl protease family protein	sp|Q8RVH5|7SBG2_SOYBN Basic 7S globulin 2
25.6126	26.0998	25.8406	25.7377		27.7907	27.8638	27.9841	27.6753				+	C_S	21	21	7	47.8	47.8	18.4	76.47	0	243.76	2481500000	106	7	9	12	12	19	17	20	18	0	0	1	1	6	4	7	6	5.48967	0.000148292	-2.00578	-16.4305	XP_021719020.1 alpha-L-arabinofuranosidase 1-like [Chenopodium quinoa];XP_021719019.1 alpha-L-arabinofuranosidase 1-like [Chenopodium quinoa]	Alpha-L-arabinofuranosidase 1	AT5G26120.1 alpha-L-arabinofuranosidase 2	sp|Q8VZR2|ASD2_ARATH Alpha-L-arabinofuranosidase 2	AT1G05805
25.8336	25.88	25.6419	25.9175		26.0541	26.1679	26.3445	26.1091				+	C_S	15	15	5	46.9	46.9	13.7	57.272	0	100.69	1049700000	80	10	8	11	11	14	14	15	13	3	2	4	4	5	5	5	5	2.1439	0.0247737	-0.350682	-3.99256	XP_021723167.1 probable glucan 1,3-beta-glucosidase A [Chenopodium quinoa]	Glucan 1,3-beta-glucosidase	AT1G13130.1 Cellulase (glycosyl hydrolase family 5) protein	sp|Q5B5X8|EXGA_EMENI Probable glucan 1,3-beta-glucosidase A
25.7351	25.9149	25.786	25.8265		25.9603	26.1936	26.1528	26.2397				+	C_S	42	7	7	86.5	16.5	16.5	68.81	0	53.531	976070000	72	7	7	7	7	6	7	6	7	7	7	7	7	6	7	6	7	2.36156	0.0166266	-0.320957	-4.44562	XP_021732700.1 V-type proton ATPase catalytic subunit A-like [Chenopodium quinoa]	V-type ATP synthase catalytic subunit A	AT1G78900.1 vacuolar ATP synthase subunit A	sp|Q39442|VATA_BETVU V-type proton ATPase catalytic subunit A
25.926	25.969	25.7973	25.5667		25.6949	25.7348	25.7028	25.4008						18	18	18	41.5	41.5	41.5	67.348	0	75.895	726330000	62	11	11	13	15	9	11	13	11	11	11	13	15	9	11	13	11	0.746454	0.277124	0.181459	1.52015	XP_021754875.1 ferredoxin--nitrite reductase, chloroplastic-like [Chenopodium quinoa];XP_021726130.1 ferredoxin--nitrite reductase, chloroplastic [Chenopodium quinoa]	Ferredoxin--nitrite reductase	AT2G15620.1 nitrite reductase 1	sp|P05314|NIR_SPIOL Ferredoxin--nitrite reductase, chloroplastic
25.5901	25.6816	25.9012	26.0806		25.6535	25.5945	26.2056	25.6801						10	10	1	49.7	49.7	6.7	32.007	0	51.027	904190000	72	9	9	10	10	10	9	9	10	0	0	1	1	1	0	1	1	0.0588976	0.904608	0.0299468	0.166574	XP_021728798.1 mitochondrial dicarboxylate/tricarboxylate transporter DTC-like [Chenopodium quinoa]	Mitochondrial carrier family	AT5G19760.1 Mitochondrial substrate carrier family protein	sp|Q9C5M0|DTC_ARATH Mitochondrial dicarboxylate/tricarboxylate transporter DTC
25.532	25.7296	25.9572	25.9909		26.0771	26.1682	26.3367	26.4174				+	C_S	12	12	12	50.9	50.9	50.9	39.381	0	78.413	1155900000	79	10	8	9	10	11	10	12	11	10	8	9	10	11	10	12	11	1.82902	0.0424826	-0.447446	-3.38182	XP_021737413.1 2-deoxymugineic-acid 2-dioxygenase-like [Chenopodium quinoa]	2-oxoglutarate-dependent dioxygenase DAO	AT4G10490.1 2-oxoglutarate (2OG) and Fe(II)-dependent oxygenase superfamily protein	sp|Q40062|IDS3_HORVU 2'-deoxymugineic-acid 2'-dioxygenase
25.57	25.7255	25.6321	26.2657		25.3311	25.4233	25.7651	25.3333						6	6	6	23.5	23.5	23.5	25.808	0	14.117	825950000	43	6	6	6	6	3	4	5	4	6	6	6	6	3	4	5	4	0.895366	0.214747	0.335151	1.76932	XP_021746783.1 ribonuclease 1-like [Chenopodium quinoa];XP_021739913.1 ribonuclease 1-like [Chenopodium quinoa]	Ribonuclease	AT2G02990.1 ribonuclease 1	sp|P42813|RNS1_ARATH Ribonuclease 1
25.8937	25.8656	25.6845	25.7399		26.9928	26.9648	26.6866	26.9122				+	C_S	19	19	11	36.7	36.7	25.7	82.154	0	116.2	1415900000	75	11	13	14	15	17	15	18	15	6	8	7	9	9	9	10	8	4.84852	0.000338629	-1.09318	-12.7673	XP_021739586.1 glycerophosphodiester phosphodiesterase GDPDL3-like [Chenopodium quinoa]	Glycerophosphodiester phosphodiesterase	AT4G26690.1 PLC-like phosphodiesterase family protein	sp|Q9SZ11|GPDL3_ARATH Glycerophosphodiester phosphodiesterase GDPDL3
26.0564	26.0127	25.477	25.6287		25.3799	25.4067	25.2078	25.4956						9	5	5	47.9	34.2	34.2	29.041	0	105.17	632340000	26	3	2	5	4	3	3	4	3	3	2	5	4	3	3	4	3	1.45974	0.0805254	0.421166	2.71889	XP_021759994.1 14-3-3-like protein [Chenopodium quinoa];XP_021759993.1 14-3-3-like protein [Chenopodium quinoa];XP_021763533.1 14-3-3-like protein [Chenopodium quinoa]	14-3-3-like protein	AT3G02520.1 general regulatory factor 7	sp|P93259|1433_MESCR 14-3-3-like protein
26.361	25.7858	24.8471	26.1768		25.6	25.62	25.8169	25.4793						5	5	5	28.8	28.8	28.8	25.748	0	64.579	882280000	18	3	3	5	5	5	5	4	4	3	3	5	5	5	5	4	4	0.186033	0.737092	0.163593	0.475007	XP_021747754.1 glutathione S-transferase U17-like [Chenopodium quinoa];XP_021731151.1 glutathione S-transferase U17-like [Chenopodium quinoa]	Glutathione S-transferase	AT1G10370.1 Glutathione S-transferase family protein	sp|Q9FUS8|GSTUH_ARATH Glutathione S-transferase U17
25.9136	25.3935	25.9159	25.9279		25.4158	25.1845	25.7601	25.286						2	2	1	21.8	21.8	15.1	11.902	0	35.52	787700000	41	2	2	2	2	2	2	2	2	1	1	1	1	1	1	1	1	1.07623	0.158433	0.37612	2.06988	XP_021771529.1 60S acidic ribosomal protein P3-like [Chenopodium quinoa]	60S acidic ribosomal protein P3-like	AT5G57290.1 60S acidic ribosomal protein family	sp|Q9LVC9|RLA32_ARATH 60S acidic ribosomal protein P3-2
25.6727	26.1535	25.5869	25.7141		25.8582	25.6059	25.6677	25.3242						5	5	5	28.5	28.5	28.5	34.56	0	34.929	762740000	32	5	4	5	4	3	4	4	5	5	4	5	4	3	4	4	5	0.447643	0.472363	0.167823	0.99815	XP_021723043.1 leucine-rich repeat extensin-like protein 3 [Chenopodium quinoa];XP_021745559.1 leucine-rich repeat extensin-like protein 3 [Chenopodium quinoa]	Pollen Ole e 1 allergen/extensin	AT5G13140.1 Pollen Ole e 1 allergen and extensin family protein	sp|Q6NMJ2|OLE96_ARATH Pollen-specific protein-like At4g18596
25.6463	25.6222	25.7468	26.0997		23.9011	23.9409	24.1187	24.3272				+	C_S	13	13	13	48.5	48.5	48.5	36.046	0	37.64	470940000	36	10	12	12	10	7	7	8	9	10	12	12	10	7	7	8	9	4.60711	0.000483355	1.70675	11.5996	XP_021714435.1 peroxidase 50-like [Chenopodium quinoa]	Peroxidase	AT4G37520.1 Peroxidase superfamily protein	sp|Q43731|PER50_ARATH Peroxidase 50
25.816	25.8797	25.5996	25.8181		24.9909	25.0313	24.86	24.9929				+	C_S	8	7	3	48.9	45.3	20.7	29.433	0	39.531	636480000	37	5	7	7	6	5	5	7	6	2	3	3	2	2	2	3	2	4.53306	0.000516594	0.809588	11.2618	XP_021758463.1 mitochondrial outer membrane protein porin of 34 kDa-like [Chenopodium quinoa]	Mitochondrial outer membrane protein porin	AT3G01280.1 voltage dependent anion channel 1	sp|P42055|VDAC1_SOLTU Mitochondrial outer membrane protein porin of 34 kDa
25.8904	25.7162	25.8114	25.6751		26.2511	26.1387	25.9234	26.1192				+	C_S	13	13	4	38.4	38.4	14.3	51.39	0	85.752	941120000	85	11	11	11	13	11	10	12	9	3	4	4	4	4	3	4	3	2.15212	0.0244242	-0.334835	-4.00917	XP_021766859.1 dihydrolipoyllysine-residue succinyltransferase component of 2-oxoglutarate dehydrogenase complex 1, mitochondrial-like [Chenopodium quinoa]	Dihydrolipoyllysine-residue succinyltransferase component of 2-oxoglutarate dehydrogenase complex	AT5G55070.1 Dihydrolipoamide succinyltransferase	sp|Q9FLQ4|ODO2A_ARATH Dihydrolipoyllysine-residue succinyltransferase component of 2-oxoglutarate dehydrogenase complex 1, mitochondrial
25.7528	25.6221	25.7866	25.9209		24.82	24.7411	24.7924	24.663				+	C_S	10	10	4	42.6	42.6	19.9	35.905	0	76.045	569360000	43	8	9	9	9	7	7	8	8	4	3	3	3	3	3	2	3	5.15946	0.000227242	1.01649	14.4344	XP_021762775.1 peroxidase 5-like [Chenopodium quinoa];XP_021762764.1 peroxidase 5-like [Chenopodium quinoa]	Peroxidase	AT1G05260.1 Peroxidase superfamily protein	sp|A7QEU4|PER5_VITVI Peroxidase 5
25.6676	25.7738	25.7447	25.8891		24.4938	19.7968	24.2286	24.6992						4	3	2	41.9	37.4	23.9	17.772	0	15.756	477290000	10	3	3	3	3	2	1	2	3	2	2	2	2	1	0	1	2	1.09358	0.15315	2.46419	2.09875	XP_021739206.1 MLP-like protein 28 [Chenopodium quinoa]	MLP-like protein	AT1G70830.1 MLP-like protein 28	sp|Q9SSK9|MLP28_ARATH MLP-like protein 28
25.7233	25.6633	25.8533	25.8167		25.052	25.1095	25.8069	25.159						20	3	3	52.2	8.8	8.8	47.418	0	62.273	808370000	38	3	3	3	3	3	3	3	3	3	3	3	3	3	3	3	3	1.42311	0.0863364	0.482302	2.65555	XP_021727743.1 glutamine synthetase, chloroplastic [Chenopodium quinoa]	Glutamine synthetase	AT5G35630.1 glutamine synthetase 2	sp|O22506|GLNA2_DAUCA Glutamine synthetase, chloroplastic
25.77	25.5544	25.8273	25.8914		25.3291	25.2662	25.5906	25.406				+	C_S	17	17	17	34.2	34.2	34.2	82.149	0	46.621	748100000	71	12	12	17	14	12	15	14	15	12	12	17	14	12	15	14	15	1.93224	0.0352907	0.362783	3.57676	XP_021729077.1 6-phosphofructo-2-kinase/fructose-2,6-bisphosphatase-like [Chenopodium quinoa];XP_021746147.1 6-phosphofructo-2-kinase/fructose-2,6-bisphosphatase-like [Chenopodium quinoa]	6-phosphofructo-2-kinase/fructose-2, 6-bisphosphatase	AT1G07110.1 fructose-2%2C6-bisphosphatase	sp|Q9MB58|F26_ARATH 6-phosphofructo-2-kinase/fructose-2,6-bisphosphatase
25.5487	25.3807	26.0492	26.057		26.4413	26.4858	27.3297	26.9708				+	C_S	13	13	10	54.5	54.5	36.4	39.941	0	142.12	1554800000	80	8	10	11	12	10	11	12	11	5	7	8	9	8	8	10	9	2.06378	0.028624	-1.048	-3.83249	XP_021741030.1 uncharacterized protein At5g39570-like [Chenopodium quinoa]	Glycine-rich protein	AT3G29075.1 glycine-rich protein	sp|Q9FKA5|Y5957_ARATH Uncharacterized protein At5g39570
25.607	25.7235	25.7649	25.9098		26.2405	26.1283	26.3893	26.1528				+	C_S	7	7	5	43.9	43.9	32.8	20.406	0	30.871	1258500000	77	7	7	7	7	6	7	6	6	5	5	5	5	5	5	5	5	2.83671	0.00737619	-0.476428	-5.54231	XP_021748000.1 thiosulfate sulfurtransferase 16, chloroplastic-like [Chenopodium quinoa]	Thiosulfate sulfurtransferase	AT4G35770.1 Rhodanese/Cell cycle control phosphatase superfamily protein	sp|Q38853|STR15_ARATH Rhodanese-like domain-containing protein 15, chloroplastic
25.7629	25.2268	25.6663	26.3452		25.2909	25.0403	26.8115	26.4021						7	6	6	69.5	57.6	57.6	11.587	0	34.389	1239300000	52	5	5	4	6	6	5	5	5	5	5	4	6	6	5	5	5	0.103013	0.843991	-0.135942	-0.280059	XP_021723220.1 non-specific lipid-transfer protein-like [Chenopodium quinoa]	Non-specific lipid-transfer protein	AT2G38530.1 lipid transfer protein 2	sp|Q43748|NLTP_BETVU Non-specific lipid-transfer protein
25.7942	25.7413	25.6359	25.8008		25.2628	25.3114	25.4527	25.2646				+	C_S	12	12	3	29.8	29.8	6.4	74.862	0	77.636	708730000	48	8	10	9	10	9	9	11	9	2	2	3	2	2	2	3	2	3.42341	0.00283628	0.42018	7.15056	XP_021757818.1 peroxisomal acyl-coenzyme A oxidase 1-like [Chenopodium quinoa]	Acyl-coenzyme A oxidase	AT4G16760.1 acyl-CoA oxidase 1	sp|O65202|ACOX1_ARATH Peroxisomal acyl-coenzyme A oxidase 1
25.5908	26.0125	25.7914	25.5342		26.4765	26.4164	26.5946	26.4066				+	C_S	9	9	9	75.8	75.8	75.8	26.151	0	67.788	1103000000	40	5	7	6	8	7	7	9	7	5	7	6	8	7	7	9	7	3.14468	0.00436351	-0.74132	-6.34705	XP_021751842.1 endo-1,3;1,4-beta-D-glucanase-like [Chenopodium quinoa]	endo-1,31,4-beta-D-glucanase-like	AT3G23600.1 alpha/beta-Hydrolases superfamily protein	sp|Q9ZT66|E134_MAIZE Endo-1,3;1,4-beta-D-glucanase
25.6734	25.6816	25.6559	25.911		23.2032	23.1096	23.873	23.3388				+	C_S	7	7	1	61.9	61.9	12.4	11.378	0	17.948	452240000	35	4	5	6	7	4	4	5	2	1	1	1	1	0	1	1	1	4.89104	0.000320999	2.34932	12.984	XP_021713729.1 NADH dehydrogenase [ubiquinone] 1 beta subcomplex subunit 7-like [Chenopodium quinoa]	NADH dehydrogenase (Ubiquinone) 1 beta subcomplex subunit 7	AT2G02050.1 NADH-ubiquinone oxidoreductase B18 subunit	sp|Q9SKC9|NDUB7_ARATH NADH dehydrogenase [ubiquinone] 1 beta subcomplex subunit 7
25.7068	25.5517	25.6635	25.9893		25.494	25.5357	25.9804	25.386						12	12	3	35.3	35.3	7.1	53.169	0	34.684	761830000	51	9	10	10	11	8	9	8	10	2	2	2	2	2	2	2	3	0.343413	0.564129	0.128756	0.801304	XP_021760055.1 phosphoserine aminotransferase, chloroplastic, partial [Chenopodium quinoa]	Phosphoserine aminotransferase	AT2G17630.1 Pyridoxal phosphate (PLP)-dependent transferases superfamily protein	sp|P52877|SERC_SPIOL Phosphoserine aminotransferase, chloroplastic
25.6645	25.5685	25.797	25.8765		26.36	26.2063	26.4696	26.2294				+	C_S	18	18	18	39.3	39.3	39.3	65.505	0	123.41	1153400000	82	12	12	15	14	15	13	17	13	12	12	15	14	15	13	17	13	3.16972	0.00422444	-0.589658	-6.41614	XP_021716442.1 protein HOTHEAD-like [Chenopodium quinoa];XP_021754524.1 protein HOTHEAD-like [Chenopodium quinoa]	Oxygen-dependent choline dehydrogenase	AT1G72970.1 Glucose-methanol-choline (GMC) oxidoreductase family protein	sp|Q9S746|HTH_ARATH Protein HOTHEAD
25.5074	25.5741	25.1709	26.6487		26.7229	26.6574	27.2002	26.6414						21	2	2	52.5	2.2	2.2	40.132	0	3.6956	1703800000	110	2	2	2	2	2	2	2	2	2	2	2	2	2	2	2	2	1.68442	0.0545709	-1.08021	-3.11633	XP_021738006.1 uncharacterized protein LOC110704518 [Chenopodium quinoa]	Allergen Act d 3	AT5G11420.1 transmembrane protein%2C putative (Protein of unknown function%2C DUF642)	sp|A1BG28|ARGR_CHLPD Arginine repressor
25.7726	25.9069	25.6343	25.5565		24.6139	24.425	24.0994	24.4533				+	C_S	5	5	5	28.5	28.5	28.5	31.552	0	25.27	474250000	28	5	5	5	5	4	4	4	4	5	5	5	5	4	4	4	4	4.22352	0.000843391	1.31967	9.94502	XP_021741065.1 probable calcium-binding protein CML49 [Chenopodium quinoa];XP_021724198.1 probable calcium-binding protein CML49 [Chenopodium quinoa]	EF-hand calcium binding protein	AT5G04170.1 Calcium-binding EF-hand family protein	sp|Q8W4L0|CML49_ARATH Probable calcium-binding protein CML49
25.6542	26.0714	25.7282	25.3981		26.1843	26.216	25.9968	26.1461						19	19	5	60.8	60.8	15.4	55.154	0	102.12	962760000	81	12	11	16	16	12	12	17	16	2	2	3	3	1	1	3	4	1.54923	0.0694158	-0.422824	-2.87522	XP_021762175.1 leucine aminopeptidase 1-like [Chenopodium quinoa];XP_021762174.1 leucine aminopeptidase 1-like [Chenopodium quinoa]	Leucine aminopeptidase/peptidase B	AT2G24200.1 Cytosol aminopeptidase family protein	sp|P30184|AMPL1_ARATH Leucine aminopeptidase 1
26.3661	25.6918	25.1899	25.5857		24.095	23.5696	23.7254	23.8826				+	C_S	3	3	1	32	32	13.5	19.786	0	18.982	514440000	30	3	3	3	3	2	2	2	2	1	1	1	1	0	0	0	0	3.38283	0.00299448	1.89021	7.02877	XP_021715644.1 protein BOLA4, chloroplastic/mitochondrial-like [Chenopodium quinoa]	BolA family transcriptional regulator	AT5G17560.1 BolA-like family protein	sp|Q9LF68|BOLA4_ARATH Protein BOLA4, chloroplastic/mitochondrial
25.6129	25.7042	25.7574	25.7425		26.4222	26.4227	26.389	26.1985				+	C_S	12	12	3	43	43	16.8	36.118	0	48.802	1065600000	69	10	11	9	10	9	9	11	10	3	3	1	3	3	3	2	2	4.33735	0.000682987	-0.653831	-10.412	XP_021764564.1 NADH-cytochrome b5 reductase-like protein [Chenopodium quinoa]	NADH-cytochrome b5 reductase	AT5G20080.1 FAD/NAD(P)-binding oxidoreductase	sp|P83291|NB5R2_ARATH NADH-cytochrome b5 reductase-like protein
25.8547	25.8801	25.4607	25.6112		25.7651	25.6145	25.4766	25.6238						13	13	13	51.7	51.7	51.7	40.245	0	68.028	675090000	52	12	13	12	12	11	9	9	11	12	13	12	12	11	9	9	11	0.292514	0.616821	0.0816827	0.700416	XP_021760426.1 probable 2-oxoglutarate-dependent dioxygenase ANS [Chenopodium quinoa]	2-oxoglutarate (2OG) and Fe(II)-dependent oxygenase-like protein	AT5G20400.1 2-oxoglutarate (2OG) and Fe(II)-dependent oxygenase superfamily protein	sp|O80449|DIOX4_ARATH Probable 2-oxoglutarate-dependent dioxygenase ANS
25.671	25.6735	25.8031	25.653		25.296	25.1213	25.5099	25.401				+	C_S	20	20	6	35.6	35.6	14.2	85.467	0	68.308	709080000	57	16	15	17	18	15	15	17	14	5	5	4	5	5	4	6	4	2.19939	0.0225818	0.368132	4.10547	XP_021717039.1 acetyl-coenzyme A carboxylase carboxyl transferase subunit alpha, chloroplastic-like [Chenopodium quinoa]	Acetyl-coenzyme A carboxylase carboxyl transferase subunit alpha	AT2G38040.1 acetyl Co-enzyme a carboxylase carboxyltransferase alpha subunit	sp|Q9LD43|ACCA_ARATH Acetyl-coenzyme A carboxylase carboxyl transferase subunit alpha, chloroplastic
25.7115	25.8122	25.6232	25.6486		25.4228	25.3406	25.4662	25.4217				+	C_S	14	14	10	46	46	36.9	58.496	0	69.903	741460000	64	8	9	11	13	9	10	14	11	7	7	8	9	6	7	10	9	2.92686	0.00628028	0.286032	5.76951	XP_021730277.1 importin subunit alpha-1-like [Chenopodium quinoa];XP_021725403.1 importin subunit alpha-1-like [Chenopodium quinoa]	Importin subunit alpha	AT3G06720.1 importin alpha isoform 1	sp|Q96321|IMPA1_ARATH Importin subunit alpha-1
25.5202	25.6071	25.6632	25.9915		25.5529	25.6423	26.0337	25.4784						17	17	3	47.8	47.8	6.7	53.242	0	52.207	809990000	57	14	11	14	15	12	11	14	13	2	2	2	2	2	1	2	1	0.0402554	0.933126	0.0186501	0.115951	XP_021755377.1 xylose isomerase-like isoform X3 [Chenopodium quinoa];XP_021755376.1 xylose isomerase-like isoform X3 [Chenopodium quinoa];XP_021755375.1 xylose isomerase-like isoform X3 [Chenopodium quinoa];XP_021755374.1 xylose isomerase-like isoform X2 [	Xylose isomerase	AT5G57655.2 xylose isomerase family protein	sp|Q9FKK7|XYLA_ARATH Xylose isomerase
25.479	25.3644	25.9649	25.9665		25.1717	25.0621	25.7651	25.3093						9	9	2	41	41	15.7	21.326	0	16.248	783900000	53	6	6	6	7	8	7	8	6	2	2	2	2	2	1	2	1	0.826656	0.240623	0.366625	1.65477	XP_021763910.1 60S ribosomal protein L18a-2 [Chenopodium quinoa];XP_021722260.1 60S ribosomal protein L18a-2 [Chenopodium quinoa]	60S ribosomal protein L18a	AT2G34480.2 Ribosomal protein L18ae/LX family protein	sp|P51418|R18A2_ARATH 60S ribosomal protein L18a-2
25.6524	25.8282	25.87	25.4234		25.5403	25.6362	24.7948	25.9471						26	3	3	65.6	13.4	13.4	53.898	0	51.217	682070000	34	3	3	3	3	3	3	3	3	3	3	3	3	3	3	3	3	0.347119	0.559969	0.213874	0.808513	XP_021752706.1 dihydrolipoyl dehydrogenase, mitochondrial [Chenopodium quinoa]	Dihydrolipoyl dehydrogenase	AT1G48030.1 mitochondrial lipoamide dehydrogenase 1	sp|P31023|DLDH_PEA Dihydrolipoyl dehydrogenase, mitochondrial
25.6159	25.578	25.6578	25.9135		25.8195	25.6604	26.0086	25.6783						9	9	1	39	39	5.1	28.635	0	46.791	827180000	48	8	8	7	8	6	7	9	7	1	1	1	1	1	1	1	1	0.398923	0.513891	-0.100417	-0.907555	XP_021764311.1 NADH dehydrogenase [ubiquinone] flavoprotein 2, mitochondrial-like [Chenopodium quinoa]	NADH dehydrogenase [ubiquinone] flavoprotein 2	AT4G02580.1 NADH-ubiquinone oxidoreductase 24 kDa subunit	sp|O22769|NDUV2_ARATH NADH dehydrogenase [ubiquinone] flavoprotein 2, mitochondrial
26.1546	25.996	25.1997	25.4102		23.3163	23.3811	22.9759	23.2588				+	C_S	41	3	3	44.5	6.4	6.4	105.03	0	12.576	386100000	15	3	3	3	3	3	3	3	3	3	3	3	3	3	3	3	3	4.23839	0.000824364	2.4571	10.0049	XP_021744344.1 plasma membrane ATPase 4-like [Chenopodium quinoa];XP_021744343.1 plasma membrane ATPase 4-like [Chenopodium quinoa];XP_021744342.1 plasma membrane ATPase 4-like [Chenopodium quinoa]	Plasma membrane ATPase	AT2G24520.2 plasma membrane H+-ATPase	sp|Q03194|PMA4_NICPL Plasma membrane ATPase 4
26.0633	26.0273	25.5033	25.1533		25.4648	25.8884	24.9563	25.5591						5	5	1	59.4	59.4	11	17.35	0	39.778	706010000	33	3	4	5	5	4	5	4	4	0	0	1	1	0	1	1	0	0.318394	0.590563	0.219606	0.752173	XP_021764293.1 40S ribosomal protein S15-4-like [Chenopodium quinoa]	30S ribosomal protein S19	AT5G09500.1 Ribosomal protein S19 family protein	sp|Q945U1|RS15_ELAOL 40S ribosomal protein S15
25.6286	25.4025	25.8674	25.8455		25.9714	26.055	26.504	26.39				+	C_S	4	4	4	34.8	34.8	34.8	20.499	0	66.042	1007400000	49	4	3	4	4	4	4	4	4	4	3	4	4	4	4	4	4	1.74783	0.0487979	-0.544136	-3.23172	XP_021763320.1 photosystem II reaction center Psb28 protein-like [Chenopodium quinoa];XP_021722174.1 photosystem II reaction center Psb28 protein-like [Chenopodium quinoa]	Photosystem II reaction center Psb28 protein	AT4G28660.2 photosystem II reaction center PSB28 protein	sp|Q0JG75|PSB28_ORYSJ Photosystem II reaction center PSB28 protein, chloroplastic
25.6822	25.6535	25.5031	25.8806		24.674	24.6287	24.9548	24.7401				+	C_S	9	9	3	51.8	51.8	29.1	15.995	0	38.033	605260000	53	6	5	7	7	5	6	9	7	2	1	2	2	1	1	3	2	3.91747	0.0012588	0.93048	8.78102	XP_021730553.1 40S ribosomal protein S17-like [Chenopodium quinoa];XP_021765576.1 40S ribosomal protein S17-like [Chenopodium quinoa];XP_021728631.1 40S ribosomal protein S17-like [Chenopodium quinoa]	40S ribosomal protein S17	AT5G04800.1 Ribosomal S17 family protein	sp|Q9LZ17|RS174_ARATH 40S ribosomal protein S17-4
25.7511	25.9116	25.6378	25.4085		24.9125	21.0898	24.4513	25.0526						22	4	4	80.3	19.7	19.7	43.991	0	60.003	412680000	25	3	3	3	4	2	0	2	2	3	3	3	4	2	0	2	2	0.978914	0.186982	1.80073	1.90816	XP_021772149.1 serine--glyoxylate aminotransferase [Chenopodium quinoa];XP_021772148.1 serine--glyoxylate aminotransferase [Chenopodium quinoa]	Chromodomain-helicase-DNA-binding protein 5	AT2G13370.1 chromatin remodeling 5	sp|F4IV99|CHR5_ARATH Protein CHROMATIN REMODELING 5
25.6209	25.5787	25.7527	25.7546		25.9466	25.886	26.1885	25.8885				+	C_S	13	13	3	42.6	42.6	11.9	51.23	0	117.7	918120000	82	10	10	11	12	10	10	12	9	1	2	3	3	2	1	3	1	1.91545	0.0364809	-0.300693	-3.54473	XP_021728657.1 cell division protein FtsZ homolog 2-1, chloroplastic-like [Chenopodium quinoa]	Cell division protein FtsZ	AT2G36250.1 Tubulin/FtsZ family protein	sp|O82533|FTZ21_ARATH Cell division protein FtsZ homolog 2-1, chloroplastic
25.9953	25.8257	25.5277	25.3383		25.7645	25.8921	25.4156	24.8275						3	3	3	17	17	17	26.474	0	26.981	793980000	30	3	3	2	3	3	3	3	3	3	3	2	3	3	3	3	3	0.293788	0.615692	0.196847	0.702987	XP_021726274.1 DAG protein, chloroplastic-like [Chenopodium quinoa];XP_021719577.1 DAG protein, chloroplastic-like [Chenopodium quinoa]	Multiple organellar RNA editing factor 9 chloroplastic	AT1G11430.1 plastid developmental protein DAG	sp|Q9LPZ1|MORF9_ARATH Multiple organellar RNA editing factor 9, chloroplastic
25.648	25.6848	25.896	25.4563		26.1528	25.8447	25.8624	25.83						13	13	13	57.3	57.3	57.3	38.917	0	43.301	877480000	51	8	9	9	11	9	9	10	9	8	9	9	11	9	9	10	9	1.10524	0.150129	-0.251196	-2.11819	XP_021762392.1 porphobilinogen deaminase, chloroplastic-like [Chenopodium quinoa];XP_021752880.1 porphobilinogen deaminase, chloroplastic-like [Chenopodium quinoa]	Porphobilinogen deaminase, putative	AT5G08280.1 hydroxymethylbilane synthase	sp|Q43082|HEM3_PEA Porphobilinogen deaminase, chloroplastic
25.6068	25.7396	25.517	25.7833		26.1078	26.1579	25.9473	26.0257				+	C_S	16	16	16	55.4	55.4	55.4	48.221	0	51.392	938190000	92	13	11	15	13	12	13	15	13	13	11	15	13	12	13	15	13	2.69167	0.00931348	-0.39801	-5.1903	XP_021769357.1 DEAD-box ATP-dependent RNA helicase 56 isoform X1 [Chenopodium quinoa];XP_021738458.1 DEAD-box ATP-dependent RNA helicase 56 [Chenopodium quinoa];XP_021769358.1 DEAD-box ATP-dependent RNA helicase 56 isoform X2 [Chenopodium quinoa]	ATP-dependent RNA helicase DeaD	AT5G11200.2 DEAD/DEAH box RNA helicase family protein	sp|Q56XG6|RH15_ARATH DEAD-box ATP-dependent RNA helicase 15
24.9094	25.0742	26.3835	26.2793		28.2325	28.1947	29.1394	28.9102				+	C_S	18	18	11	64.8	64.8	44.3	25.012	0	130.02	5187100000	154	14	13	16	15	16	16	17	15	8	7	11	9	9	10	11	10	3.19328	0.00409443	-2.95761	-6.48171	XP_021756500.1 dehydrin ERD14-like [Chenopodium quinoa];AGM15308.1 dehydrin 1 [Chenopodium quinoa]	Dehydrin	AT1G20450.1 Dehydrin family protein	sp|P42759|ERD10_ARATH Dehydrin ERD10	AT2G30370
25.6891	25.6693	25.5545	25.7316		26.221	26.195	26.0101	26.0245				+	C_S	12	12	3	52.2	52.2	12.6	38.876	0	68.244	934580000	66	10	9	12	11	10	10	10	11	3	2	3	3	3	3	3	3	3.28154	0.00349376	-0.451537	-6.73204	XP_021720934.1 11S globulin seed storage protein 2-like [Chenopodium quinoa]	glutelin type-A 2-like	AT2G28680.1 RmlC-like cupins superfamily protein	sp|Q9XHP0|11S2_SESIN 11S globulin seed storage protein 2
25.6497	25.5977	25.693	25.7026		23.8794	23.8928	23.8496	23.5667				+	C_S	12	12	1	43.6	43.6	4.5	32.866	0	46.486	416550000	49	11	11	12	9	4	4	7	8	1	1	1	1	0	0	1	1	6.35617	6.45307e-05	1.86361	23.02	XP_021776446.1 protein THYLAKOID FORMATION1, chloroplastic-like [Chenopodium quinoa]	THF1	AT2G20890.1 photosystem II reaction center PSB29 protein	sp|Q7XAB8|THF1_SOLTU Protein THYLAKOID FORMATION1, chloroplastic
25.8149	25.6659	25.6253	25.5206		25.9592	25.6862	25.8677	25.7241						6	6	6	34	34	34	26.624	0	56.437	796650000	43	6	5	5	5	4	6	5	5	6	5	5	5	4	6	5	5	0.874593	0.222597	-0.152653	-1.73474	XP_021735937.1 thylakoid lumenal 19 kDa protein, chloroplastic-like [Chenopodium quinoa];XP_021739261.1 thylakoid lumenal 19 kDa protein, chloroplastic-like [Chenopodium quinoa]	Thylakoid lumenal 19 kDa protein, chloroplastic	AT3G63540.1 thylakoid lumenal protein (Mog1/PsbP/DUF1795-like photosystem II reaction center PsbP family protein)	sp|P82658|TL19_ARATH Thylakoid lumenal 19 kDa protein, chloroplastic
25.9035	25.863	25.3714	25.4755		25.268	25.4411	25.2091	25.5124						13	13	13	39.4	39.4	39.4	59.973	0	47.659	664690000	46	8	8	9	10	7	9	11	6	8	8	9	10	7	9	11	6	0.998238	0.18179	0.295665	1.94025	XP_021742231.1 argininosuccinate lyase, chloroplastic-like [Chenopodium quinoa];XP_021773171.1 argininosuccinate lyase, chloroplastic-like [Chenopodium quinoa]	Argininosuccinate lyase, putative	AT5G10920.1 L-Aspartase-like family protein	sp|Q9LEU8|ARLY_ARATH Argininosuccinate lyase, chloroplastic
25.6901	25.7542	25.5155	25.6506		24.9141	24.8927	25.0359	24.9313				+	C_S	13	13	3	39	39	10.6	49.583	0	46.006	621410000	59	9	9	12	13	8	9	11	9	3	2	3	3	2	2	3	2	4.66935	0.000439098	0.709107	11.8907	XP_021755907.1 26S proteasome regulatory subunit 4 homolog A-like [Chenopodium quinoa];XP_021755382.1 26S proteasome regulatory subunit 4 homolog A-like [Chenopodium quinoa]	26S proteasome regulatory subunit 4 homolog	AT4G29040.1 regulatory particle AAA-ATPase 2A	sp|Q9SZD4|PRS4A_ARATH 26S proteasome regulatory subunit 4 homolog A
25.6349	25.376	25.8027	25.7833		23.3923	23.2957	24.0411	23.4472				+	C_S	4	4	4	55.7	55.7	55.7	8.1634	0	14.136	439700000	32	4	4	4	4	4	3	4	2	4	4	4	4	4	3	4	2	4.42411	0.000591269	2.10515	10.7812	XP_021745172.1 cytochrome b-c1 complex subunit 6-like [Chenopodium quinoa];XP_021717737.1 cytochrome b-c1 complex subunit 6-like [Chenopodium quinoa]	Cytochrome b-c1 complex subunit 6	AT1G15120.2 Ubiquinol-cytochrome C reductase hinge protein	sp|P48504|QCR6_SOLTU Cytochrome b-c1 complex subunit 6
25.6964	25.7639	25.5149	25.6115		25.2746	24.9903	25.2566	25.0291				+	C_S	14	14	14	33.1	33.1	33.1	54.98	0	57.488	661870000	54	9	9	11	12	12	10	12	10	9	9	11	12	12	10	12	10	2.83672	0.00737619	0.509017	5.54234	XP_021773127.1 putative amidase C869.01 isoform X1 [Chenopodium quinoa];XP_021773129.1 putative amidase C869.01 isoform X3 [Chenopodium quinoa];XP_021773128.1 putative amidase C869.01 isoform X2 [Chenopodium quinoa]	Glutamyl-tRNA(Gln) amidotransferase subunit A	AT4G34880.2 Amidase family protein	sp|A0A1P8B760|AMI4G_ARATH Probable amidase At4g34880
25.7424	25.3034	25.7237	25.7796		25.9361	26.059	26.3673	26.0602				+	C_S	10	10	10	52	52	52	22.461	0	49.606	1070800000	71	8	8	7	8	9	9	9	8	8	8	7	8	9	9	9	8	1.74902	0.0487253	-0.468359	-3.23389	XP_021775399.1 CBS domain-containing protein CBSX3, mitochondrial-like [Chenopodium quinoa];XP_021763138.1 CBS domain-containing protein CBSX3, mitochondrial-like [Chenopodium quinoa];XP_021763137.1 CBS domain-containing protein CBSX3, mitochondrial-like [	CBS domain-containing protein CBSX3	AT5G10860.1 Cystathionine beta-synthase (CBS) family protein	sp|Q9LEV3|CBSX3_ARATH CBS domain-containing protein CBSX3, mitochondrial
25.5503	25.4453	25.7172	25.8124		25.3594	25.47	26.1389	25.8689						10	10	4	55.4	55.4	21.1	28.455	0	72.759	847350000	59	6	6	8	9	9	8	10	9	1	2	2	3	3	3	4	3	0.15033	0.781741	-0.078001	-0.393707	XP_021752594.1 cysteine proteinase inhibitor 6-like [Chenopodium quinoa]	Cysteine proteinase inhibitor	AT3G12490.2 cystatin B	sp|Q0JNR2|CYT12_ORYSJ Cysteine proteinase inhibitor 12
25.8901	25.7796	25.4988	25.3491		25.6792	25.6203	25.2423	25.5687						9	3	3	68.8	28.8	28.8	16.458	0	25.565	682530000	16	3	3	3	2	3	3	3	2	3	3	3	2	3	3	3	2	0.264308	0.64564	0.101769	0.642806	XP_021733518.1 uncharacterized protein At5g48480-like [Chenopodium quinoa]	3-demethylubiquinone-9 3-methyltransferase domain protein	AT5G48480.1 Lactoylglutathione lyase / glyoxalase I family protein	sp|Q9LV66|Y5848_ARATH Uncharacterized protein At5g48480
25.9713	25.7921	25.2352	25.5033		27.0647	27.0387	26.55	26.9013				+	C_S	12	12	2	37.3	37.3	7.1	55.325	0	58.222	1362500000	79	9	9	7	11	12	12	10	11	2	1	1	2	2	2	1	2	3.12624	0.00446626	-1.26319	-6.2965	XP_021769805.1 aspartic proteinase A1-like [Chenopodium quinoa]	Aspartic proteinase	AT1G11910.2 aspartic proteinase A1	sp|O65390|APA1_ARATH Aspartic proteinase A1
25.7144	25.7076	25.4458	25.6191		25.4788	25.5019	25.2577	25.5305						12	12	2	33.4	33.4	5.6	54.342	0	50.949	725990000	62	8	8	11	11	10	8	12	9	2	2	2	2	2	2	2	2	1.05358	0.165072	0.179528	2.0322	XP_021724090.1 adenylosuccinate synthetase 2, chloroplastic-like [Chenopodium quinoa]	Adenylosuccinate synthetase	AT3G57610.1 adenylosuccinate synthase	sp|B9SL58|PURA2_RICCO Adenylosuccinate synthetase 2, chloroplastic
26.0617	25.8464	25.212	25.3575		24.6105	24.9917	24.832	24.6371				+	C_S	13	13	13	8.3	8.3	8.3	275.6	0	29.665	472140000	31	9	12	11	13	7	8	11	7	9	12	11	13	7	8	11	7	2.08813	0.0275602	0.85154	3.88077	XP_021736693.1 pre-mRNA-processing-splicing factor 8A-like [Chenopodium quinoa];XP_021731815.1 LOW QUALITY PROTEIN: pre-mRNA-processing-splicing factor 8A-like [Chenopodium quinoa]	pre-mRNA-processing-splicing factor 8-like	AT1G80070.1 Pre-mRNA-processing-splicing factor	sp|Q9SSD2|PRP8A_ARATH Pre-mRNA-processing-splicing factor 8A
25.4899	25.5091	25.8125	25.6641		25.1674	24.7915	25.1783	24.9386				+	C_S	11	11	3	42	42	12.1	24.781	0	31.141	584190000	43	11	11	11	10	8	9	9	9	3	3	3	2	0	1	2	2	2.60377	0.0108816	0.599971	4.98463	XP_021717201.1 peptide methionine sulfoxide reductase B5-like [Chenopodium quinoa]	Peptide methionine sulfoxide reductase msrB	AT4G21860.1 methionine sulfoxide reductase B 2	sp|Q9C5C8|MSRB2_ARATH Peptide methionine sulfoxide reductase B2, chloroplastic
25.777	25.589	25.5518	25.543		22.2024	22.7601	23.0256	22.3345				+	C_S	9	7	4	41.9	36.4	24.1	36.954	0	35.24	343980000	29	7	6	7	6	2	3	3	2	4	3	4	3	1	1	1	1	5.31338	0.000175964	3.03453	15.3341	XP_021718073.1 peroxidase 72-like [Chenopodium quinoa]	Peroxidase	AT5G66390.1 Peroxidase superfamily protein	sp|Q9FJZ9|PER72_ARATH Peroxidase 72
25.6802	25.7703	25.5764	25.4287		24.9976	24.9854	24.8436	24.9326				+	C_S	13	13	13	15.2	15.2	15.2	131.83	0	67.767	615520000	51	9	9	12	12	12	7	12	8	9	9	12	12	12	7	12	8	3.77835	0.00158061	0.674112	8.29275	XP_021717525.1 K(+) efflux antiporter 2, chloroplastic-like [Chenopodium quinoa];XP_021717512.1 K(+) efflux antiporter 2, chloroplastic-like isoform X2 [Chenopodium quinoa];XP_021717511.1 K(+) efflux antiporter 2, chloroplastic-like isoform X1 [Chenopodium	Potassium efflux antiporter	AT4G00630.2 K+ efflux antiporter 2	sp|O65272|KEA2_ARATH K(+) efflux antiporter 2, chloroplastic
25.683	25.5251	25.602	25.6444		26.1209	25.9333	26.0406	25.9609				+	C_S	10	10	10	45.4	45.4	45.4	45.935	0	82.433	900000000	70	7	10	10	9	9	9	8	10	7	10	10	9	9	9	8	10	3.5018	0.00250495	-0.400279	-7.39076	XP_021755775.1 polyadenylate-binding protein RBP45-like isoform X1 [Chenopodium quinoa];XP_021758901.1 polyadenylate-binding protein RBP45-like [Chenopodium quinoa];XP_021755776.1 polyadenylate-binding protein RBP45-like isoform X2 [Chenopodium quinoa]	Polyadenylate-binding protein	AT4G27000.1 RNA-binding (RRM/RBD/RNP motifs) family protein	sp|Q9LEB4|RBP45_NICPL Polyadenylate-binding protein RBP45
25.5588	25.4753	25.6774	25.7162		26.3831	26.3576	26.9078	26.4241				+	C_S	12	12	8	48.2	48.2	33.4	39.727	0	45.12	1149000000	46	6	7	7	9	11	10	10	10	5	5	6	6	8	7	7	7	3.17343	0.00421454	-0.91121	-6.42643	XP_021724555.1 GDSL esterase/lipase At4g26790-like [Chenopodium quinoa]	GDSL esterase/lipase	AT4G26790.1 GDSL-like Lipase/Acylhydrolase superfamily protein	sp|Q8VY93|GDL66_ARATH GDSL esterase/lipase At4g26790
25.6003	25.3911	25.5467	25.8307		25.0557	24.9751	25.2843	24.8873				+	C_S	8	8	8	53.1	53.1	53.1	15.861	0	18.257	654560000	76	8	8	7	7	7	7	6	6	8	8	7	7	7	7	6	6	2.31438	0.0182177	0.541608	4.34504	XP_021761529.1 40S ribosomal protein S19-1 [Chenopodium quinoa];XP_021733946.1 40S ribosomal protein S19-1 [Chenopodium quinoa];XP_021770954.1 40S ribosomal protein S19-1-like [Chenopodium quinoa];XP_021766189.1 40S ribosomal protein S19-1-like [Chenopodiu	40S ribosomal protein S19	AT3G02080.1 Ribosomal protein S19e family protein	sp|Q9SGA6|RS191_ARATH 40S ribosomal protein S19-1
25.6025	25.7756	25.4316	25.552		26.3297	26.172	26.0566	26.2848				+	C_S	14	14	14	47.2	47.2	47.2	42.865	0	58.295	963570000	71	8	10	12	12	10	10	13	10	8	10	12	12	10	10	13	10	3.23505	0.00383026	-0.620355	-6.59926	XP_021735415.1 photosystem II stability/assembly factor HCF136, chloroplastic-like [Chenopodium quinoa];XP_021724694.1 photosystem II stability/assembly factor HCF136, chloroplastic-like [Chenopodium quinoa];XP_021724692.1 photosystem II stability/assembly	Ycf48-like protein	AT5G23120.2 photosystem II stability/assembly factor%2C chloroplast (HCF136)	sp|O82660|P2SAF_ARATH Photosystem II stability/assembly factor HCF136, chloroplastic
25.5577	25.7638	25.4447	25.5947		25.9322	25.9747	25.7235	25.9245				+	C_S	9	9	9	60.1	60.1	60.1	24.821	0	82.133	863400000	52	6	6	6	7	7	8	8	5	6	6	6	7	7	8	8	5	1.86155	0.0399904	-0.298501	-3.44274	XP_021756255.1 proteasome subunit beta type-1 [Chenopodium quinoa];XP_021748362.1 proteasome subunit beta type-1-like [Chenopodium quinoa]	Proteasome subunit beta type	AT3G60820.1 N-terminal nucleophile aminohydrolases (Ntn hydrolases) superfamily protein	sp|O82531|PSB1_PETHY Proteasome subunit beta type-1
25.2551	25.0805	25.9797	26.035		26.5979	26.4284	27.5808	27.0184				+	C_S	7	7	4	71	71	60.7	12.861	0	102.59	1778200000	74	6	6	7	6	6	7	7	6	3	3	4	3	3	4	4	3	2.00368	0.0316322	-1.3188	-3.71459	XP_021757643.1 uncharacterized protein LOC110722673 [Chenopodium quinoa]	Queuine tRNA-ribosyltransferase	AT2G16595.1 Translocon-associated protein (TRAP)%2C alpha subunit	sp|Q72H19|TGT_THET2 Queuine tRNA-ribosyltransferase
25.6561	25.5341	25.5228	25.613		26.826	26.7326	26.9705	26.8625				+	C_S	15	15	4	39	39	13.7	41.576	0	55.06	1454400000	109	10	11	12	14	12	13	14	14	3	4	3	4	2	3	4	4	6.19131	7.86041e-05	-1.26642	-21.5943	XP_021768370.1 UBP1-associated protein 2C-like [Chenopodium quinoa]	RNA-binding family protein	AT3G15010.1 RNA-binding (RRM/RBD/RNP motifs) family protein	sp|Q9LKA4|UBA2C_ARATH UBP1-associated protein 2C
25.6312	25.5797	25.5151	25.592		25.6494	25.4859	25.409	25.4812						23	23	3	22.2	22.2	2.3	163.33	0	73.7	733740000	73	17	19	18	21	16	15	21	20	2	3	3	3	2	2	3	3	0.617754	0.350528	0.0731478	1.30055	XP_021727077.1 alpha-glucan water dikinase, chloroplastic-like [Chenopodium quinoa]	alpha-glucan water dikinase, chloroplastic	AT1G10760.1 Pyruvate phosphate dikinase%2C PEP/pyruvate binding domain-containing protein	sp|Q8LPT9|GWD1_CITRE Alpha-glucan water dikinase, chloroplastic
25.5891	25.3302	25.6042	25.7823		25.0544	24.9173	25.5403	25.2556						23	23	3	39.4	39.4	5.9	85.985	0	85.913	718360000	67	12	14	15	17	14	14	22	16	1	2	2	2	2	2	3	2	1.2386	0.120103	0.384584	2.34145	XP_021750091.1 eukaryotic translation initiation factor-like [Chenopodium quinoa]	Eukaryotic translation initiation factor 4G-like protein	AT5G57870.1 MIF4G domain-containing protein / MA3 domain-containing protein	sp|Q93ZT6|IF4G1_ARATH Eukaryotic translation initiation factor isoform 4G-1
25.694	25.4303	25.6016	25.5686		25.9979	25.9971	26.0754	26.0335				+	C_S	14	14	5	39	39	15.1	61.306	0	59.172	938390000	74	11	10	10	11	11	10	11	9	3	4	3	4	4	3	5	3	3.6419	0.00200535	-0.452319	-7.83673	XP_021720139.1 peptidyl-prolyl cis-trans isomerase FKBP62-like [Chenopodium quinoa]	Peptidylprolyl isomerase	AT5G48570.1 FKBP-type peptidyl-prolyl cis-trans isomerase family protein	sp|Q38931|FKB62_ARATH Peptidyl-prolyl cis-trans isomerase FKBP62
25.5092	25.4727	25.6214	25.6888		25.4496	25.3756	25.5848	25.3937						20	20	3	29.9	29.9	3.9	116.62	0	67.072	722460000	73	13	11	15	18	14	14	19	13	1	1	1	3	0	0	3	1	0.899275	0.213047	0.122086	1.77583	XP_021754933.1 phosphoenolpyruvate carboxylase 4-like [Chenopodium quinoa]	Phosphoenolpyruvate carboxylase	AT1G68750.1 phosphoenolpyruvate carboxylase 4	sp|Q8GVE8|CAPP4_ARATH Phosphoenolpyruvate carboxylase 4
25.4032	25.3321	25.7327	25.8158		25.322	25.1695	25.8784	25.5027						11	11	4	47	47	18.6	36.976	0	50.058	792060000	58	5	8	9	9	8	9	9	8	2	3	4	4	3	4	4	3	0.211078	0.70781	0.102807	0.530117	XP_021766738.1 ankyrin repeat domain-containing protein 2B-like [Chenopodium quinoa]	Ankyrin repeat domain-containing protein 2	AT2G17390.1 ankyrin repeat-containing 2B	sp|Q29Q26|AKR2B_ARATH Ankyrin repeat domain-containing protein 2B
25.6344	25.6093	25.3664	25.6688		24.6522	24.6095	24.715	24.5379				+	C_S	11	11	11	55.3	55.3	55.3	27.146	0	79.613	521690000	57	10	9	10	10	7	6	9	8	10	9	10	10	7	6	9	8	4.69703	0.000424589	0.941067	12.0224	XP_021750034.1 proteasome subunit alpha type-6-like [Chenopodium quinoa];XP_021756683.1 proteasome subunit alpha type-6 [Chenopodium quinoa]	Proteasome subunit alpha type	AT2G05840.1 20S proteasome subunit PAA2	sp|Q9XG77|PSA6_TOBAC Proteasome subunit alpha type-6
24.9236	25.9197	25.4135	26.0106		27.3072	27.305	27.7777	27.1829				+	C_S	5	5	2	52.3	52.3	23.9	12.518	0	122.52	2210100000	134	5	5	5	4	4	4	5	4	2	2	2	2	2	2	2	2	3.17729	0.00421121	-1.82637	-6.43717	XP_021771571.1 abscisic stress-ripening protein 1-like [Chenopodium quinoa]	Abscisic stress ripening	AT1G60610.1 SBP (S-ribonuclease binding protein) family protein	sp|P37219|ASR2_SOLLC Abscisic stress-ripening protein 2
25.4356	25.355	25.8799	25.5968		25.9967	25.996	26.2156	26.0294				+	C_S	9	9	1	63.8	63.8	9	19.653	0	59.137	1061500000	74	8	9	9	9	9	8	8	9	1	1	1	1	1	1	1	1	2.08374	0.0277147	-0.492586	-3.87204	XP_021754541.1 cell wall / vacuolar inhibitor of fructosidase 1-like [Chenopodium quinoa]	Invertase inhibitor	AT1G47960.1 cell wall / vacuolar inhibitor of fructosidase 1	sp|F4HWQ8|CVIF1_ARATH Cell wall / vacuolar inhibitor of fructosidase 1
25.7158	25.7386	25.3134	25.4773		25.4618	25.3657	24.874	25.3462						12	12	1	35.4	35.4	1.9	69.284	0	111.99	622350000	61	9	8	12	11	8	9	11	9	0	0	1	0	0	0	0	0	0.913419	0.208788	0.299325	1.79935	XP_021755180.1 NAD-dependent malic enzyme 65 kDa isoform, mitochondrial [Chenopodium quinoa]	Malic enzyme	AT2G13560.1 NAD-dependent malic enzyme 1	sp|P37224|MAOM_AMAHP NAD-dependent malic enzyme 65 kDa isoform, mitochondrial
25.7201	25.6608	25.4734	25.3901		25.177	25.4291	25.2959	25.6248						12	12	4	43.2	43.2	19.2	58.149	0	55.868	661740000	42	7	6	9	9	8	9	11	10	3	2	3	4	2	3	3	3	0.707311	0.29618	0.179414	1.45392	XP_021773692.1 probable bifunctional methylthioribulose-1-phosphate dehydratase/enolase-phosphatase E1 1 [Chenopodium quinoa]	Methylthioribulose-1-phosphate dehydratase	AT5G53850.5 haloacid dehalogenase-like hydrolase family protein	sp|E0CSI1|MTBC1_VITVI Probable bifunctional methylthioribulose-1-phosphate dehydratase/enolase-phosphatase E1 1
25.4651	25.7283	25.408	25.6334		26.6611	26.7966	26.4731	26.6779				+	C_S	12	12	9	45.6	45.6	33.9	40.223	0	48.502	1381800000	84	10	10	10	11	11	12	11	11	8	8	7	8	8	9	8	9	4.46471	0.000554346	-1.09346	-10.958	XP_021771051.1 GDSL esterase/lipase EXL3-like [Chenopodium quinoa]	GDSL esterase/lipase	AT1G75900.1 GDSL-like Lipase/Acylhydrolase superfamily protein	sp|Q94CH6|EXL3_ARATH GDSL esterase/lipase EXL3
25.4584	25.2571	25.6427	25.8501		25.0898	25.0914	25.8858	25.1593						5	5	5	29.1	29.1	29.1	13.905	0	15.618	711140000	40	5	5	4	4	5	5	5	5	5	5	4	4	5	5	5	5	0.481741	0.444733	0.245496	1.06032	XP_021728213.1 uncharacterized protein LOC110695269 [Chenopodium quinoa]	Teneurin-2	AT3G54420.1 homolog of carrot EP3-3 chitinase	sp|O61307|TENM_DROME Teneurin-m
25.5892	25.5395	25.4799	25.586		26.0876	25.943	25.954	26.1406				+	C_S	6	6	3	20.4	20.4	11.3	42.825	0	73.873	855550000	40	4	5	4	3	6	6	5	5	1	2	1	1	3	3	3	3	3.90152	0.00127659	-0.482641	-8.72379	XP_021748067.1 fasciclin-like arabinogalactan protein 10 [Chenopodium quinoa]	Fasciclin-like arabinogalactan protein	AT2G45470.1 FASCICLIN-like arabinogalactan protein 8	sp|O22126|FLA8_ARATH Fasciclin-like arabinogalactan protein 8
25.5707	25.8242	25.4375	25.3435		25.3235	25.1936	25.2476	25.2593						9	9	6	40.1	40.1	27.3	37.432	0	33.064	581210000	37	7	8	9	9	9	8	8	7	4	5	6	6	6	5	5	4	1.4331	0.0846369	0.287971	2.67279	XP_021728676.1 probable carboxylesterase 8 [Chenopodium quinoa]	carboxylesterase 1-like	AT2G45600.1 alpha/beta-Hydrolases superfamily protein	sp|O64640|CXE8_ARATH Probable carboxylesterase 8
25.1802	25.3153	25.8701	25.8089		25.9343	25.7991	26.4627	26.1013						14	14	3	37.2	37.2	6.1	52.752	0	81.077	1012000000	57	9	11	13	11	13	13	12	13	2	2	3	2	3	3	3	3	1.2482	0.118346	-0.530731	-2.35762	XP_021765032.1 probable polygalacturonase [Chenopodium quinoa]	Pectin lyase superfamily protein	AT3G48950.1 Pectin lyase-like superfamily protein	sp|A7PZL3|PGLR_VITVI Probable polygalacturonase
25.5221	25.5756	25.3996	25.6553		26.192	26.2685	26.2528	26.1623				+	C_S	12	12	2	34.8	34.8	9	65.854	0	99.904	1023400000	74	9	8	11	10	11	11	11	10	2	2	2	1	2	2	1	2	4.58353	0.000490671	-0.680781	-11.491	XP_021768419.1 monocopper oxidase-like protein SKU5 [Chenopodium quinoa]	Monocopper oxidase-like protein SKU5	AT4G12420.1 Cupredoxin superfamily protein	sp|Q9SU40|SKU5_ARATH Monocopper oxidase-like protein SKU5
25.7441	25.4823	25.4937	25.4273		25.2975	25.2276	25.406	25.332						10	10	6	45.4	45.4	25.1	39.574	0	53.163	713190000	57	10	8	9	9	8	8	8	7	6	4	5	5	4	5	4	4	1.49019	0.0766925	0.221066	2.77181	XP_021755222.1 RGG repeats nuclear RNA binding protein A-like [Chenopodium quinoa]	Plasminogen activator inhibitor 1 RNA-binding protein	AT4G17520.1 Hyaluronan / mRNA binding family	sp|O23593|RGGB_ARATH RGG repeats nuclear RNA binding protein B
25.3183	25.5778	25.7168	25.5324		27.2557	27.1896	27.1996	27.0639				+	C_S	6	6	4	36	36	30	16.036	0	57.734	1600200000	59	6	6	6	6	6	6	5	6	4	4	4	4	4	4	4	4	5.70109	0.000115267	-1.64087	-17.8451	XP_021715650.1 putative phosphatidylglycerol/phosphatidylinositol transfer protein DDB_G0282179 [Chenopodium quinoa]	Phosphatidylglycerol/phosphatidylinositol transfer protein	AT5G02640.1 hypothetical protein	sp|O94183|NPC2_ASPOR Phosphatidylglycerol/phosphatidylinositol transfer protein
25.3806	25.6473	25.5382	25.5723		25.726	25.8242	26.0496	25.9804				+	C_S	25	25	25	34.5	34.5	34.5	121.49	0	85.733	879490000	66	13	12	16	19	19	18	23	20	13	12	16	19	19	18	23	20	2.09663	0.0271116	-0.360394	-3.8977	XP_021738466.1 presequence protease 1, chloroplastic/mitochondrial-like [Chenopodium quinoa];XP_021731733.1 presequence protease 1, chloroplastic/mitochondrial-like [Chenopodium quinoa]	Peptidase M16	AT3G19170.1 presequence protease 1	sp|Q9LJL3|PREP1_ARATH Presequence protease 1, chloroplastic/mitochondrial
25.5136	25.5813	25.2435	25.7967		25.6885	26.1306	25.6446	25.4194						8	8	8	35.5	35.5	35.5	32.809	0	30.418	818500000	25	6	4	7	8	6	4	7	6	6	4	7	8	6	4	7	6	0.447321	0.47243	-0.187013	-0.997557	XP_021762307.1 probable xyloglucan endotransglucosylase/hydrolase protein 23 [Chenopodium quinoa];XP_021771090.1 probable xyloglucan endotransglucosylase/hydrolase protein 23 [Chenopodium quinoa]	Xyloglucan endotransglucosylase/hydrolase	AT4G25810.1 xyloglucan endotransglycosylase 6	sp|Q38910|XTH23_ARATH Probable xyloglucan endotransglucosylase/hydrolase protein 23
25.5273	25.7773	25.4778	25.3455		27.7782	27.8818	27.1822	27.6656				+	C_S	10	10	10	45.6	45.6	45.6	40.136	0	111.12	2029300000	94	7	7	7	6	10	9	10	10	7	7	7	6	10	9	10	10	4.62756	0.000471059	-2.09495	-11.6945	XP_021736758.1 uncharacterized protein LOC110703286 [Chenopodium quinoa];XP_021731892.1 uncharacterized protein LOC110698699 [Chenopodium quinoa]	Allergen Act d 3	AT5G11420.1 transmembrane protein%2C putative (Protein of unknown function%2C DUF642)	sp|Q9SA41|MCA8_ARATH Metacaspase-8
25.6416	25.4647	25.3838	25.6376		25.1108	24.9977	24.9825	25.0561				+	C_S	13	13	1	41.4	41.4	3.4	53.57	0	65.533	603290000	58	9	10	13	13	10	10	9	9	1	1	1	1	1	1	1	1	3.37446	0.00302011	0.495136	7.00385	XP_021722280.1 fumarate hydratase 1, mitochondrial-like [Chenopodium quinoa]	Fumarate hydratase	AT2G47510.1 fumarase 1	sp|P93033|FUM1_ARATH Fumarate hydratase 1, mitochondrial
25.4671	25.3996	25.4291	25.8063		25.0853	24.9622	26.1604	25.2837						13	4	3	63.2	28	14.3	19.822	0	24.724	655960000	35	4	4	4	4	4	4	4	4	3	3	3	3	3	3	3	3	0.212057	0.706585	0.15264	0.532242	XP_021734608.1 small heat shock protein, chloroplastic-like [Chenopodium quinoa]	Heat shock protein HSP26	AT4G27670.1 heat shock protein 21	sp|P09887|HS22C_SOYBN Small heat shock protein, chloroplastic
25.3843	25.4724	25.3868	25.8509		22.9794	22.7369	24.0929	23.1778				+	C_S	11	11	2	16.8	16.8	3.7	95.731	0	45.819	368140000	33	8	9	11	10	3	2	4	5	2	2	2	2	0	0	1	0	3.43974	0.00277207	2.27684	7.20008	XP_021742041.1 sucrose synthase 7-like isoform X2 [Chenopodium quinoa];XP_021742040.1 sucrose synthase 5-like isoform X1 [Chenopodium quinoa];XP_021742042.1 sucrose synthase 5-like isoform X3 [Chenopodium quinoa]	Sucrose synthase	AT1G73370.1 sucrose synthase 6	sp|Q9FX32|SUS6_ARATH Sucrose synthase 6
25.5963	25.5549	25.1728	25.7519		25.7486	25.7099	25.6618	25.4016						9	9	3	46.4	46.4	22.5	30.425	0	38.334	755270000	28	4	3	6	6	3	5	7	5	2	1	3	2	1	2	3	2	0.324828	0.584166	-0.111492	-0.764888	XP_021776254.1 uncharacterized protein LOC110740072 [Chenopodium quinoa]	carboxymethylenebutenolidase homolog	AT2G32520.2 alpha/beta-Hydrolases superfamily protein	sp|P46209|USF_AQUPY Protein usf
25.437	25.4161	25.5385	25.6592		25.5474	25.5871	25.8693	25.7361						6	6	6	46.3	46.3	46.3	19.715	0	43.274	799300000	67	6	6	5	6	5	5	6	6	6	6	5	6	5	5	6	6	0.953752	0.195286	-0.172302	-1.86637	XP_021764684.1 50S ribosomal protein L12, chloroplastic-like [Chenopodium quinoa];XP_021773955.1 50S ribosomal protein L12, chloroplastic [Chenopodium quinoa]	50S ribosomal protein L7/L12	AT3G27850.1 ribosomal protein L12-C	sp|P02398|RK12_SPIOL 50S ribosomal protein L12, chloroplastic
25.2978	25.4709	25.4671	25.8002		26.1004	25.9945	26.2484	26.1937				+	C_S	9	9	1	81.8	81.8	9.5	16.304	0	37.998	979630000	77	6	7	8	8	9	8	9	8	1	1	1	1	1	1	1	1	2.71897	0.00893221	-0.625252	-5.25532	XP_021756411.1 nucleoside diphosphate kinase 1 [Chenopodium quinoa];XP_021756410.1 nucleoside diphosphate kinase 1 [Chenopodium quinoa]	Nucleoside diphosphate kinase	AT4G09320.1 nucleoside diphosphate kinase	sp|Q02254|NDK1_SPIOL Nucleoside diphosphate kinase 1
25.4483	25.5798	25.4636	25.5221		27.063	27.1666	26.8624	27.0353				+	C_S	14	8	8	50.1	31.9	31.9	47.897	0	63.302	1378700000	53	6	5	6	8	7	7	8	8	6	5	6	8	7	7	8	8	6.223	7.73705e-05	-1.52839	-21.8615	XP_021756195.1 G-type lectin S-receptor-like serine/threonine-protein kinase LECRK3 [Chenopodium quinoa]	G-type lectin S-receptor-like serine/threonine-protein kinase RLK1	AT5G60900.1 receptor-like protein kinase 1	sp|Q0JEU6|LERK3_ORYSJ G-type lectin S-receptor-like serine/threonine-protein kinase LECRK3
25.5518	25.612	25.3966	25.4487		25.2562	25.5293	25.4098	25.4598						14	14	6	34.2	34.2	15.8	66.557	0	44.807	660170000	47	10	11	9	11	12	12	12	10	4	5	4	5	5	6	5	4	0.542119	0.401499	0.0884891	1.16831	XP_021750479.1 uncharacterized protein LOC110716158 [Chenopodium quinoa]	NADH:ubiquinone oxidoreductase complex I intermediate-associated protein 30	AT4G18810.2 NAD(P)-binding Rossmann-fold superfamily protein	sp|Q9LQI7|CIA30_ARATH Probable complex I intermediate-associated protein 30
25.4486	25.5968	25.426	25.4862		25.9279	25.9448	25.9494	26.088				+	C_S	18	18	18	50.3	50.3	50.3	67.774	0	77.581	890220000	68	10	9	13	15	14	14	17	14	10	9	13	15	14	14	17	14	4.03265	0.00103493	-0.488131	-9.20405	XP_021740326.1 glucose-6-phosphate isomerase 1, chloroplastic-like [Chenopodium quinoa];XP_021743650.1 glucose-6-phosphate isomerase 1, chloroplastic-like [Chenopodium quinoa]	Glucose-6-phosphate isomerase	AT4G24620.1 phosphoglucose isomerase 1	sp|Q8H103|G6PIP_ARATH Glucose-6-phosphate isomerase 1, chloroplastic
25.5297	25.5592	25.3705	25.4358		25.6794	25.7077	25.7562	25.6039				+	C_S	8	8	2	32.7	32.7	9.5	32.409	0	49.373	725480000	39	6	7	6	7	6	6	7	5	1	1	1	2	1	1	2	1	2.1275	0.0255662	-0.212989	-3.95952	XP_021715489.1 50S ribosomal protein L4, chloroplastic isoform X2 [Chenopodium quinoa];XP_021715488.1 50S ribosomal protein L4, chloroplastic isoform X1 [Chenopodium quinoa]	50S ribosomal protein L4	AT1G07320.1 ribosomal protein L4	sp|O49937|RK4_SPIOL 50S ribosomal protein L4, chloroplastic
25.5975	25.457	25.4513	25.3336		25.1892	25.171	25.056	25.0631				+	C_S	14	14	5	34.7	34.7	13.4	61.617	0	73.847	572160000	48	9	9	13	13	9	10	12	11	2	2	4	4	2	2	5	3	2.7308	0.0087995	0.340025	5.28366	XP_021759029.1 trigger factor-like protein TIG, Chloroplastic [Chenopodium quinoa]	Trigger factor	AT5G55220.1 trigger factor type chaperone family protein	sp|Q8S9L5|TIG_ARATH Trigger factor-like protein TIG, Chloroplastic
25.1539	25.595	25.4542	25.6298		25.0888	25.1192	25.3832	25.2309						11	10	1	38.3	36	2.5	44.401	0	22.153	616990000	33	7	8	9	10	8	6	9	6	1	1	1	1	1	1	1	1	1.02667	0.172979	0.252724	1.98748	XP_021723631.1 aspartate aminotransferase, cytoplasmic [Chenopodium quinoa]	Aspartate aminotransferase	AT5G19550.1 aspartate aminotransferase 2	sp|P37833|AATC_ORYSJ Aspartate aminotransferase, cytoplasmic
25.3444	25.5056	25.6492	25.333		25.2609	25.0947	25.187	25.2502						5	5	3	44.9	44.9	30.5	18.168	0	33.607	719160000	50	5	4	5	4	5	4	4	5	3	3	3	3	3	3	3	3	1.6701	0.0555591	0.259844	3.09049	XP_021749113.1 14 kDa zinc-binding protein-like [Chenopodium quinoa];XP_021745801.1 14 kDa zinc-binding protein-like [Chenopodium quinoa]	Histidine triad nucleotide binding protein	AT3G56490.1 HIS triad family protein 3	sp|Q8GUN2|HINT1_ARATH Adenylylsulfatase HINT1
25.4639	25.6085	25.1442	25.5955		24.3569	24.3279	24.4596	24.2528				+	C_S	3	3	3	36.2	36.2	36.2	8.0385	0	7.3189	464660000	47	3	3	3	3	3	3	3	3	3	3	3	3	3	3	3	3	4.11071	0.000935433	1.10371	9.5009	XP_021772297.1 60S ribosomal protein L38 [Chenopodium quinoa];XP_021734344.1 60S ribosomal protein L38 [Chenopodium quinoa]	60S ribosomal protein L38	AT2G43460.1 Ribosomal L38e protein family	sp|O22860|RL38_ARATH 60S ribosomal protein L38
25.4328	25.6731	25.3235	25.3794		26.2974	26.2709	26.3392	26.3491				+	C_S	5	5	3	36.6	36.6	26.7	30.059	0	84.997	997410000	34	4	4	5	4	4	4	5	5	2	2	3	2	2	2	3	3	4.45173	0.000566987	-0.861929	-10.9012	XP_021714656.1 uncharacterized protein LOC110682609 [Chenopodium quinoa];XP_021727916.1 uncharacterized protein LOC110695035 [Chenopodium quinoa]	Kynurenine formamidase	AT4G35220.1 Cyclase family protein	sp|Q94JT5|CYL2_ARATH Cyclase-like protein 2
25.2749	25.5279	25.4708	25.5147		25.5627	25.7247	26.3741	25.8062						11	11	11	35.6	35.6	35.6	46.423	0	66.61	816470000	58	9	9	11	11	10	11	9	11	9	9	11	11	10	11	9	11	1.18857	0.131106	-0.419851	-2.25742	XP_021767567.1 chorismate synthase 1, chloroplastic-like isoform X2 [Chenopodium quinoa];XP_021767566.1 chorismate synthase 1, chloroplastic-like isoform X1 [Chenopodium quinoa];XP_021757384.1 chorismate synthase 1, chloroplastic-like [Chenopodium quinoa]	Chorismate synthase	AT1G48850.1 chorismate synthase%2C putative / 5-enolpyruvylshikimate-3-phosphate phospholyase	sp|Q42885|AROC2_SOLLC Chorismate synthase 2, chloroplastic
25.4083	25.5097	25.4132	25.4282		26.089	26.097	25.703	26.0537				+	C_S	11	11	10	28.5	28.5	26.2	57.035	0	73.579	792790000	53	7	7	7	8	10	9	8	9	6	6	6	7	9	8	7	8	2.85698	0.00710523	-0.545838	-5.59283	XP_021734365.1 serine carboxypeptidase-like 20 [Chenopodium quinoa];XP_021772319.1 serine carboxypeptidase-like 20 [Chenopodium quinoa]	Carboxypeptidase	AT4G12910.1 serine carboxypeptidase-like 20	sp|Q8L7B2|SCP20_ARATH Serine carboxypeptidase-like 20
25.2885	25.4079	25.4247	25.6362		24.8112	24.7432	25.0039	24.8239				+	C_S	4	4	4	30.6	30.6	30.6	15.407	0	18.11	568450000	47	4	4	4	4	4	4	4	3	4	4	4	4	4	4	4	3	3.20274	0.00405331	0.593791	6.50819	XP_021767397.1 40S ribosomal protein S24-1 [Chenopodium quinoa];XP_021764408.1 40S ribosomal protein S24-1 [Chenopodium quinoa];XP_021762728.1 40S ribosomal protein S24-1 [Chenopodium quinoa];XP_021732851.1 40S ribosomal protein S24-1 [Chenopodium quinoa]	40S ribosomal protein S24	AT5G28060.1 Ribosomal protein S24e family protein	sp|Q8LC83|RS242_ARATH 40S ribosomal protein S24-2
25.3308	25.1141	25.5352	25.754		26.3348	26.4689	27.0759	26.4402				+	C_S	35	17	12	67.2	36.9	26.8	71.191	0	92.18	1669000000	82	9	10	13	9	13	14	17	13	6	7	9	6	9	11	12	10	2.73337	0.00879047	-1.14639	-5.28986	XP_021771057.1 probable mediator of RNA polymerase II transcription subunit 37c [Chenopodium quinoa];XP_021714916.1 probable mediator of RNA polymerase II transcription subunit 37c [Chenopodium quinoa]	Chaperone DnaK	AT5G49910.1 chloroplast heat shock protein 70-2	sp|Q02028|HSP7S_PEA Stromal 70 kDa heat shock-related protein, chloroplastic
25.378	25.2208	25.4942	25.6341		25.1484	25.1829	25.6689	25.3251						24	24	4	34.6	34.6	4.6	108.66	0	90.938	734190000	78	12	15	17	19	15	16	23	13	1	1	3	2	2	2	4	0	0.28251	0.627053	0.100447	0.680134	XP_021736105.1 ribonuclease TUDOR 2-like [Chenopodium quinoa];XP_021736104.1 ribonuclease TUDOR 2-like [Chenopodium quinoa]	staphylococcal nuclease domain-containing protein 1	AT5G07350.2 TUDOR-SN protein 1	sp|Q8VZG7|TSN1_ARATH Ribonuclease TUDOR 1
25.1482	25.8032	25.2961	25.4792		25.0745	25.1133	24.7739	25.0226						14	14	14	33.6	33.6	33.6	65.898	0	46.961	555570000	43	12	11	14	14	6	6	13	10	12	11	14	14	6	6	13	10	1.45732	0.0808049	0.435595	2.71469	XP_021774296.1 ATP-citrate synthase beta chain protein 1 [Chenopodium quinoa];XP_021730339.1 ATP-citrate synthase beta chain protein 1-like [Chenopodium quinoa];XP_021730338.1 ATP-citrate synthase beta chain protein 1-like [Chenopodium quinoa]	ATP-citrate synthase, putative	AT3G06650.1 ATP-citrate lyase B-1	sp|Q93VT8|ACLB1_ORYSJ ATP-citrate synthase beta chain protein 1
25.3806	24.9339	25.6345	25.7662		27.2027	27.2478	28.039	27.7524				+	C_S	6	6	6	75.5	75.5	75.5	11.098	0	134.51	2535700000	83	4	5	5	5	5	6	6	5	4	5	5	5	5	6	6	5	3.63223	0.00203423	-2.13164	-7.80524	XP_021757645.1 uncharacterized protein LOC110722675 [Chenopodium quinoa];XP_021754330.1 uncharacterized protein LOC110719659 [Chenopodium quinoa]	Phosphoribosyl-ATP pyrophosphatase	AT1G70320.1 ubiquitin-protein ligase 2	sp|Q57750|HIS2_METJA Phosphoribosyl-ATP pyrophosphatase
25.2118	24.8912	25.526	26.0839		22.2824	22.1733	23.2545	22.9869				+	C_S	6	6	6	33.6	33.6	33.6	36.003	0	19.493	353820000	23	5	5	4	5	4	3	3	3	5	5	4	5	4	3	3	3	3.54	0.0023831	2.75396	7.51022	XP_021752225.1 glycine-rich cell wall structural protein-like [Chenopodium quinoa];XP_021721872.1 glycine-rich cell wall structural protein-like [Chenopodium quinoa]	#N/A	#N/A	#N/A
25.2691	25.5612	25.5597	25.2978		25.6997	25.7373	25.7924	26.0063				+	C_S	12	12	12	59.7	59.7	59.7	40.749	0	92.135	763940000	53	8	10	8	10	10	10	10	9	8	10	8	10	10	10	10	9	1.98075	0.0329642	-0.387008	-3.67009	XP_021763344.1 alcohol dehydrogenase class-3-like [Chenopodium quinoa];XP_021722155.1 alcohol dehydrogenase class-3 [Chenopodium quinoa]	S-(hydroxymethyl)glutathione dehydrogenase	AT5G43940.2 GroES-like zinc-binding dehydrogenase family protein	sp|A2XAZ3|ADHX_ORYSI Alcohol dehydrogenase class-3
25.3476	25.2135	25.4544	25.6503		25.2128	25.2284	25.4403	25.245						7	7	2	49.7	49.7	16.6	16.775	0	21.108	646190000	50	6	7	7	6	6	6	7	5	2	2	2	2	2	2	2	2	0.597506	0.363345	0.134797	1.26543	XP_021749320.1 uncharacterized protein LOC110715055 [Chenopodium quinoa]	BnaA09g17900D protein	AT1G56580.1 plant/protein (Protein of unknown function%2C DUF538)	sp|A8F811|LON_PSELT Lon protease
25.5182	25.448	25.1249	25.5605		25.6249	25.7851	25.4601	25.5839						14	14	14	46.4	46.4	46.4	53.872	0	59.877	710040000	47	9	8	11	10	14	12	11	14	9	8	11	10	14	12	11	14	0.842008	0.235299	-0.200594	-1.68041	XP_021762568.1 glutathione reductase, chloroplastic [Chenopodium quinoa];XP_021725249.1 glutathione reductase, chloroplastic-like [Chenopodium quinoa]	Glutathione reductase	AT3G24170.1 glutathione-disulfide reductase	sp|Q43154|GSHRP_SPIOL Glutathione reductase, chloroplastic
25.5784	25.4364	25.2869	25.3346		25.8005	25.4885	25.2922	25.435						15	5	5	48.3	22.6	22.6	50.767	0	41.065	689570000	37	3	3	3	5	4	5	5	4	3	3	3	5	4	5	5	4	0.32213	0.586161	-0.0949774	-0.759563	XP_021732907.1 serine carboxypeptidase-like 51 [Chenopodium quinoa]	Carboxypeptidase	AT2G27920.1 serine carboxypeptidase-like 51	sp|Q67Y83|SCP51_ARATH Serine carboxypeptidase-like 51
25.2395	25.2807	25.6422	25.4574		24.9775	24.8912	25.6604	25.4968						8	8	2	43.2	43.2	11.4	25.282	0	19.487	760630000	43	7	7	7	7	5	6	8	7	2	2	2	2	2	2	2	2	0.294173	0.615692	0.148458	0.703764	XP_021763708.1 thylakoid lumenal 17.4 kDa protein, chloroplastic-like [Chenopodium quinoa]	Thylakoid lumenal 17.4 kDa protein, chloroplastic	AT5G53490.4 Tetratricopeptide repeat (TPR)-like superfamily protein	sp|P81760|TL17_ARATH Thylakoid lumenal 17.4 kDa protein, chloroplastic
25.443	25.2312	25.4692	25.4635		25.0768	25.0044	25.0659	25.1465				+	C_S	7	7	1	21.5	21.5	4.8	43.471	0	36.169	652270000	42	6	6	6	7	7	7	6	7	1	1	1	1	1	1	1	1	2.66203	0.00982809	0.328338	5.12032	XP_021763544.1 ubiquitin receptor RAD23d-like [Chenopodium quinoa]	ubiquitin receptor RAD23c-like	AT5G38470.1 Rad23 UV excision repair protein family	sp|Q84L30|RD23D_ARATH Ubiquitin receptor RAD23d
25.5684	25.2895	25.3939	25.3338		25.436	25.6282	25.5673	25.7084						19	19	7	36.5	36.5	16.1	100.23	0	135	713970000	59	11	12	14	14	17	16	18	10	3	3	5	6	6	4	7	2	1.18232	0.132157	-0.188577	-2.24693	XP_021735803.1 puromycin-sensitive aminopeptidase-like isoform X2 [Chenopodium quinoa];XP_021735802.1 puromycin-sensitive aminopeptidase-like isoform X2 [Chenopodium quinoa];XP_021735801.1 puromycin-sensitive aminopeptidase-like isoform X1 [Chenopodium qui	Aminopeptidase N	AT1G63770.3 Peptidase M1 family protein	sp|Q8H0S9|PSA_ARATH Puromycin-sensitive aminopeptidase
25.6041	25.434	25.3677	25.1771		24.2467	24.2562	24.1968	24.189				+	C_S	11	11	5	27.8	27.8	15.7	52.58	0	41.138	407990000	47	6	8	8	11	8	6	7	6	3	3	4	5	3	1	3	3	4.90448	0.000319196	1.17357	13.0533	XP_021751527.1 citrate synthase, mitochondrial-like [Chenopodium quinoa];XP_021751526.1 citrate synthase, mitochondrial-like [Chenopodium quinoa];XP_021772157.1 citrate synthase, mitochondrial-like [Chenopodium quinoa];XP_021772156.1 citrate synthase, mito	Citrate synthase	AT2G44350.2 Citrate synthase family protein	sp|O80433|CISY_DAUCA Citrate synthase, mitochondrial
25.2364	25.532	25.3823	25.4125		25.3865	25.4273	25.4201	25.2685						14	14	5	34.7	34.7	16.4	60.033	0	42.225	659290000	48	10	10	11	14	10	12	12	11	3	2	3	5	3	5	4	4	0.0769697	0.88067	0.015204	0.214062	XP_021761555.1 heparanase-like protein 1 [Chenopodium quinoa]	Heparanase	AT5G07830.1 glucuronidase 2	sp|Q9FF10|HPSE1_ARATH Heparanase-like protein 1
25.2875	25.2115	25.609	25.4517		22.6385	22.8694	23.5631	22.912				+	C_S	11	11	11	26	26	26	63.566	0	37.621	293830000	35	8	8	9	10	2	4	4	6	8	8	9	10	2	4	4	6	4.47824	0.000549365	2.39419	11.0176	XP_021764963.1 pyruvate kinase isozyme G, chloroplastic-like [Chenopodium quinoa];XP_021726778.1 pyruvate kinase isozyme G, chloroplastic-like [Chenopodium quinoa]	Pyruvate kinase	AT5G52920.1 plastidic pyruvate kinase beta subunit 1	sp|Q9FLW9|PKP2_ARATH Plastidial pyruvate kinase 2
25.3988	25.5163	25.3819	25.2415		25.2699	25.317	25.1189	25.1934						10	10	10	50.9	50.9	50.9	30.251	0	54.687	589840000	50	8	9	8	9	9	8	9	9	8	9	8	9	9	8	9	9	1.18144	0.132305	0.159802	2.24545	XP_021722320.1 urease accessory protein G-like [Chenopodium quinoa];XP_021763919.1 urease accessory protein G-like [Chenopodium quinoa]	Urease accessory protein ureG	AT2G34470.2 urease accessory protein G	sp|E0ZS47|UREG_ORYSI Urease accessory protein G
25.324	25.317	25.289	25.6008		23.9903	23.7822	24.4549	24.375				+	C_S	13	13	11	31.8	31.8	26	57.323	0	28.137	429300000	49	11	11	11	12	6	7	9	8	9	9	9	10	5	6	8	7	3.38362	0.00299448	1.23212	7.03111	XP_021753224.1 phospho-2-dehydro-3-deoxyheptonate aldolase 2, chloroplastic-like [Chenopodium quinoa];XP_021713506.1 phospho-2-dehydro-3-deoxyheptonate aldolase 2, chloroplastic-like [Chenopodium quinoa]	Phospho-2-dehydro-3-deoxyheptonate aldolase	AT4G33510.1 3-deoxy-d-arabino-heptulosonate 7-phosphate synthase	sp|Q00218|AROG_ARATH Phospho-2-dehydro-3-deoxyheptonate aldolase 2, chloroplastic
25.3899	25.2192	25.4675	25.4368		24.8534	24.7649	25.2264	24.7284				+	C_S	9	9	9	21.7	21.7	21.7	60.742	0	27.524	523710000	37	8	7	8	7	8	8	7	8	8	7	8	7	8	8	7	8	2.05933	0.0288378	0.485027	3.82369	XP_021761282.1 calnexin homolog [Chenopodium quinoa];XP_021761281.1 calnexin homolog [Chenopodium quinoa];XP_021731657.1 calnexin homolog [Chenopodium quinoa]	calnexin homolog	AT5G61790.1 calnexin 1	sp|P29402|CALX1_ARATH Calnexin homolog 1
25.1952	25.6137	25.2206	25.4607		26.2609	26.0533	26.4306	26.3458				+	C_S	13	13	13	37.8	37.8	37.8	82.815	0	63.689	1057000000	47	6	9	8	10	10	10	12	11	6	9	8	10	10	10	12	11	3.36971	0.00303641	-0.900095	-6.98974	XP_021768773.1 probable beta-D-xylosidase 2 [Chenopodium quinoa];XP_021770104.1 probable beta-D-xylosidase 2 [Chenopodium quinoa]	Beta xylosidase	AT1G02640.1 beta-xylosidase 2	sp|Q94KD8|BXL2_ARATH Probable beta-D-xylosidase 2
25.4887	25.6368	25.0936	25.2313		24.2351	24.0396	23.805	24.0336				+	C_S	8	8	1	43.5	43.5	5.1	31.989	0	48.186	380600000	36	7	7	8	8	4	6	7	7	1	1	1	1	0	0	1	1	3.93342	0.00122593	1.3343	8.83853	XP_021772243.1 prohibitin-1, mitochondrial-like [Chenopodium quinoa]	Prohibitin-like protein	AT1G03860.1 prohibitin 2	sp|Q9ZNT7|PHB2_ARATH Prohibitin-2, mitochondrial
25.5179	25.3936	25.1694	25.342		24.4502	24.4598	24.259	24.2935				+	C_S	5	5	5	23.3	23.3	23.3	37.889	0	49.958	438050000	34	4	5	5	5	4	5	4	4	4	5	5	5	4	5	4	4	4.49998	0.000534696	0.990075	11.1138	XP_021758810.1 thiamine thiazole synthase, chloroplastic-like [Chenopodium quinoa];XP_021755846.1 thiamine thiazole synthase, chloroplastic-like [Chenopodium quinoa]	Thiamine thiazole synthase, chloroplastic	AT5G54770.1 thiazole biosynthetic enzyme%2C chloroplast (ARA6) (THI1) (THI4)	sp|F6H7K5|THI42_VITVI Thiamine thiazole synthase 2, chloroplastic
25.5027	25.9198	24.8823	25.0825		25.1013	25.2265	24.6393	25.2535						8	8	8	42.1	42.1	42.1	35.406	0	30.319	531710000	34	5	4	5	6	5	5	6	4	5	4	5	6	5	5	6	4	0.490383	0.438661	0.291695	1.07593	XP_021766382.1 ribose-phosphate pyrophosphokinase 4 [Chenopodium quinoa];XP_021751428.1 ribose-phosphate pyrophosphokinase 4-like [Chenopodium quinoa]	Ribose-phosphate pyrophosphokinase, putative	AT2G42910.1 Phosphoribosyltransferase family protein	sp|Q9XGA1|KPRS4_SPIOL Ribose-phosphate pyrophosphokinase 4
25.3095	25.2078	25.3022	25.5668		25.2037	25.198	25.4159	25.4041						18	18	1	28.9	28.9	0.9	112.46	0	57.949	674310000	43	11	11	15	15	14	12	17	15	0	0	0	0	1	0	0	1	0.16186	0.767044	0.0411358	0.420342	XP_021728699.1 alanine--tRNA ligase-like [Chenopodium quinoa]	Alanine-tRNA ligase	AT1G50200.2 Alanyl-tRNA synthetase	sp|P36428|SYA_ARATH Alanine--tRNA ligase
25.2445	25.2448	25.3696	25.527		25.3982	25.306	25.7033	25.5976						14	14	3	52	52	8.7	46.438	0	34.776	684170000	61	11	9	12	13	14	14	12	10	2	2	2	3	3	3	3	2	0.659399	0.323831	-0.15479	-1.37224	XP_021766048.1 magnesium-chelatase subunit ChlI, chloroplastic-like [Chenopodium quinoa]	Mg-protoporphyrin IX chelatase	AT4G18480.1 P-loop containing nucleoside triphosphate hydrolases superfamily protein	sp|P93162|CHLI_SOYBN Magnesium-chelatase subunit ChlI, chloroplastic
25.4743	25.6284	25.0528	25.212		24.0346	24.1881	24.1172	24.1144				+	C_S	10	10	5	17.5	17.5	7.7	79.729	0	26.271	370440000	40	6	6	8	9	5	5	5	6	4	4	4	5	3	3	4	4	4.04363	0.0010247	1.2283	9.2453	XP_021749812.1 protein SIEVE ELEMENT OCCLUSION B-like isoform X2 [Chenopodium quinoa];XP_021749811.1 protein SIEVE ELEMENT OCCLUSION B-like isoform X1 [Chenopodium quinoa]	protein SIEVE ELEMENT OCCLUSION B-like	AT3G01680.1 sieve element occlusion amino-terminus protein	sp|Q9SS87|SEOB_ARATH Protein SIEVE ELEMENT OCCLUSION B
25.3199	25.834	25.4397	24.7575		25.6227	25.7094	24.8237	25.6411						5	5	1	31.4	31.4	4.7	27.83	0	19.701	567300000	29	5	3	3	4	5	4	4	4	1	0	0	0	1	0	1	0	0.138029	0.796194	-0.111444	-0.36486	XP_021759527.1 adenine phosphoribosyltransferase 1-like [Chenopodium quinoa]	Adenine phosphoribosyltransferase, putative	AT5G11160.1 adenine phosphoribosyltransferase 5	sp|Q9LFP0|APT5_ARATH Adenine phosphoribosyltransferase 5
25.3399	25.2746	25.0682	25.6521		23.9837	24.1275	24.4174	23.8489				+	C_S	59	4	4	64.2	7.8	7.8	110.77	0	57.531	429670000	22	4	2	3	4	4	3	4	4	4	2	3	4	4	3	4	4	3.44695	0.00275568	1.23933	7.22203	XP_021723764.1 phosphoenolpyruvate carboxylase 1 [Chenopodium quinoa]	Phosphoenolpyruvate carboxylase	AT1G53310.1 phosphoenolpyruvate carboxylase 1	sp|Q9MAH0|CAPP1_ARATH Phosphoenolpyruvate carboxylase 1
24.9164	25.1672	25.5709	25.662		24.992	25.028	25.4548	25.0455						4	4	4	34.2	34.2	34.2	12.42	0	41.654	624860000	35	3	3	4	4	3	3	4	4	3	3	4	4	3	3	4	4	0.43099	0.486142	0.199027	0.967434	XP_021738644.1 40S ribosomal protein S25-like [Chenopodium quinoa];XP_021731560.1 40S ribosomal protein S25 [Chenopodium quinoa]	40S ribosomal protein S25	AT4G39200.1 Ribosomal protein S25 family protein	sp|Q94G66|RS25_AMACR 40S ribosomal protein S25
25.4403	25.6136	25.2772	24.9783		25.1702	25.2981	25.0342	25.2644						14	14	2	38.8	38.8	5.9	65.7	0	73.405	624200000	56	9	7	12	13	10	7	14	7	2	1	2	2	2	0	2	1	0.40555	0.509794	0.135656	0.920013	XP_021719220.1 eukaryotic translation initiation factor 3 subunit D-like [Chenopodium quinoa];XP_021773782.1 eukaryotic translation initiation factor 3 subunit D-like [Chenopodium quinoa];XP_021721567.1 eukaryotic translation initiation factor 3 subunit D-	Eukaryotic translation initiation factor 3 subunit D	AT4G20980.1 Eukaryotic translation initiation factor 3 subunit 7 (eIF-3)	sp|P56820|EIF3D_ARATH Eukaryotic translation initiation factor 3 subunit D
25.3078	24.9752	25.3996	25.5816		25.0619	25.0041	25.6808	25.233						5	5	1	56.1	56.1	22.8	13.406	0	37.125	639530000	41	5	5	5	5	5	5	5	5	1	1	1	1	1	1	1	1	0.134787	0.800169	0.0710936	0.357179	XP_021726487.1 auxin-repressed 12.5 kDa protein-like [Chenopodium quinoa]	Auxin repressed protein	AT1G28330.2 dormancy-associated protein-like 1	sp|B9DGG8|DRM1_ARATH Dormancy-associated protein 1
25.1642	25.1805	25.287	25.6182		25.7766	25.743	26.2483	25.8976				+	C_S	7	7	3	15.8	15.8	8.4	59.304	0	16.85	863570000	66	7	6	6	6	7	7	7	7	3	3	3	3	3	3	3	3	2.07792	0.0278418	-0.603918	-3.86048	XP_021757474.1 uncharacterized protein LOC110722512 [Chenopodium quinoa]	Nucleoside diphosphate kinase	AT4G23895.3 Pleckstrin homology (PH) domain-containing protein	sp|P78314|3BP2_HUMAN SH3 domain-binding protein 2
25.2681	25.2764	25.2288	25.4462		25.252	25.0783	25.2689	25.2976						7	7	2	36.2	36.2	8.2	33.282	0	39.822	519490000	33	6	6	7	7	7	5	7	6	2	1	2	2	2	2	2	2	0.541071	0.402002	0.0806408	1.16645	XP_021736291.1 3-oxoacyl-[acyl-carrier-protein] reductase 4-like [Chenopodium quinoa]	3-oxoacyl-reductase	AT1G24360.1 NAD(P)-binding Rossmann-fold superfamily protein	sp|P28643|FABG_CUPLA 3-oxoacyl-[acyl-carrier-protein] reductase, chloroplastic
25.7033	25.2825	24.6896	25.5323		25.108	25.1403	24.3584	25.0228						8	8	2	26.9	26.9	6.7	49.353	0	82.623	469320000	22	5	6	7	8	5	5	6	5	2	2	2	2	1	1	1	1	0.656695	0.324979	0.394542	1.3676	XP_021748807.1 dihydrolipoyllysine-residue acetyltransferase component 5 of pyruvate dehydrogenase complex, chloroplastic-like [Chenopodium quinoa]	Dihydrolipoamide acetyltransferase component of pyruvate dehydrogenase complex	AT1G34430.1 2-oxoacid dehydrogenases acyltransferase family protein	sp|Q9C8P0|ODP25_ARATH Dihydrolipoyllysine-residue acetyltransferase component 5 of pyruvate dehydrogenase complex, chloroplastic
25.2259	24.9511	25.5651	25.4166		24.8723	24.8863	25.3804	25.2629						12	12	2	27.7	27.7	4.7	90.382	0	33.458	569250000	58	12	11	12	12	9	10	12	12	2	2	2	2	1	2	2	2	0.459215	0.463293	0.1892	1.01935	XP_021722726.1 uncharacterized protein LOC110690199 [Chenopodium quinoa]	GBF-interacting protein 1	AT1G29350.1 RNA polymerase II degradation factor-like protein (DUF1296)	sp|Q8VZS6|GIP1_ARATH GBF-interacting protein 1
25.2238	25.2374	25.3714	25.3076		25.398	25.3622	25.5864	25.5488						39	5	5	67.9	14	14	94.429	0	49.383	719110000	36	3	3	4	4	3	3	5	3	3	3	4	4	3	3	5	3	1.56948	0.0665511	-0.188809	-2.91094	XP_021754517.1 beta-galactosidase 1-like [Chenopodium quinoa]	Beta-galactosidase	AT3G13750.1 beta galactosidase 1	sp|Q9SCW1|BGAL1_ARATH Beta-galactosidase 1
25.3566	25.494	25.0699	25.2171		25.2754	25.4256	25.584	25.379						15	15	15	24.1	24.1	24.1	118.52	0	64.897	685990000	46	13	9	14	13	12	10	14	14	13	9	14	13	12	10	14	14	0.548939	0.396549	-0.131584	-1.18036	XP_021769644.1 protein argonaute 1-like [Chenopodium quinoa];XP_021769636.1 protein argonaute 1-like [Chenopodium quinoa];XP_021768897.1 protein argonaute 1-like isoform X2 [Chenopodium quinoa];XP_021768896.1 protein argonaute 1-like isoform X1 [Chenopodiu	Protein argonaute	AT1G48410.2 Stabilizer of iron transporter SufD / Polynucleotidyl transferase	sp|O04379|AGO1_ARATH Protein argonaute 1
25.3271	25.3222	25.1449	25.3404		25.0611	25.1245	25.1082	25.0224				+	C_S	12	12	2	34.4	34.4	4.6	49.542	0	57.866	560930000	50	8	10	12	9	7	9	10	10	2	2	2	2	2	2	2	2	2.11976	0.0258592	0.204566	3.94397	XP_021768636.1 LL-diaminopimelate aminotransferase, chloroplastic-like isoform X1 [Chenopodium quinoa];XP_021768637.1 probable LL-diaminopimelate aminotransferase, chloroplastic isoform X2 [Chenopodium quinoa]	LL-diaminopimelate aminotransferase	AT4G33680.1 Pyridoxal phosphate (PLP)-dependent transferases superfamily protein	sp|Q10MQ2|DAPAT_ORYSJ Probable LL-diaminopimelate aminotransferase, chloroplastic
25.2524	25.2888	25.2542	25.3343		25.3724	25.3515	25.1471	25.1236						12	12	12	23.3	23.3	23.3	54.782	0	69.422	583720000	41	8	6	9	9	6	6	8	7	8	6	9	9	6	6	8	7	0.194288	0.728463	0.0337825	0.493335	XP_021737286.1 argininosuccinate synthase, chloroplastic-like [Chenopodium quinoa]	Argininosuccinate synthase	AT4G24830.1 arginosuccinate synthase family	sp|Q9SZX3|ASSY_ARATH Argininosuccinate synthase, chloroplastic
25.0829	24.7116	25.6859	25.6421		22.9575	23.022	23.9494	23.4142				+	C_S	4	4	2	27.2	27.2	13.3	19.605	0	12.531	364970000	32	4	4	3	4	3	3	3	2	2	2	1	2	1	1	1	1	2.99662	0.00556571	1.94485	5.94998	XP_021718397.1 PLASMODESMATA CALLOSE-BINDING PROTEIN 1-like [Chenopodium quinoa]	PLASMODESMATA CALLOSE-BINDING PROTEIN 3-like	AT1G13830.2 Carbohydrate-binding X8 domain superfamily protein	sp|Q9FNQ2|PDCB1_ARATH PLASMODESMATA CALLOSE-BINDING PROTEIN 1
25.1332	25.0908	25.295	25.5846		25.6131	25.5143	25.7774	25.5558						11	11	11	68.4	68.4	68.4	29.801	0	57.663	741130000	52	7	7	8	8	8	5	9	9	7	7	8	8	8	5	9	9	1.44531	0.0826368	-0.339242	-2.69388	XP_021718039.1 gamma carbonic anhydrase 1, mitochondrial-like [Chenopodium quinoa];XP_021714547.1 gamma carbonic anhydrase 1, mitochondrial-like [Chenopodium quinoa]	Gamma carbonic anhydrase 2, mitochondrial	AT1G19580.1 gamma carbonic anhydrase 1	sp|Q9FWR5|GCA1_ARATH Gamma carbonic anhydrase 1, mitochondrial
25.1631	25.5404	25.2488	25.1375		24.1123	24.1543	23.7843	23.8065				+	C_S	8	8	5	24.9	24.9	15.8	51.871	0	42.294	350800000	22	6	6	7	8	4	4	4	5	3	3	4	5	2	1	2	3	4.16418	0.000912777	1.30813	9.70913	XP_021774439.1 uridine 5-monophosphate synthase-like [Chenopodium quinoa];XP_021750594.1 uridine 5-monophosphate synthase-like [Chenopodium quinoa]	Uridine 5'-monophosphate synthase	AT3G54470.1 uridine 5'-monophosphate synthase / UMP synthase (PYRE-F) (UMPS)	sp|Q42586|UMPS_ARATH Uridine 5'-monophosphate synthase
25.225	25.2524	25.3719	25.2192		24.9299	24.9126	24.9554	25.0895				+	C_S	4	3	3	58	40.1	40.1	15.793	0	71.58	495020000	28	3	3	3	3	3	3	3	3	3	3	3	3	3	3	3	3	2.8171	0.00764629	0.29528	5.49377	XP_021745760.1 glycine-rich RNA-binding protein 4, mitochondrial-like [Chenopodium quinoa]	RNA binding protein	AT4G13850.1 glycine-rich RNA-binding protein 2	sp|Q9SVM8|RBG2_ARATH Glycine-rich RNA-binding protein 2, mitochondrial
25.3514	25.1955	25.1211	25.3867		25.461	25.6886	25.2618	25.3983						4	4	3	13.6	13.6	9.9	46.869	0	18.31	623460000	33	4	4	4	4	4	4	4	4	3	3	3	3	3	3	3	3	0.871574	0.223789	-0.188762	-1.72971	XP_021762037.1 GDSL esterase/lipase At3g48460-like [Chenopodium quinoa]	GDSL esterase/lipase	AT3G48460.1 GDSL-like Lipase/Acylhydrolase superfamily protein	sp|Q9STM6|GDL57_ARATH GDSL esterase/lipase At3g48460
25.0908	25.2196	25.3269	25.4066		24.8963	24.9122	25.371	25.0014						16	16	16	29.1	29.1	29.1	77.289	0	42.375	578500000	60	12	13	14	14	14	12	12	10	12	13	14	14	14	12	12	10	0.826409	0.240623	0.215751	1.65435	XP_021769061.1 delta-1-pyrroline-5-carboxylate synthase-like isoform X3 [Chenopodium quinoa];XP_021757257.1 delta-1-pyrroline-5-carboxylate synthase isoform X2 [Chenopodium quinoa];XP_021769059.1 delta-1-pyrroline-5-carboxylate synthase-like isoform X1 [Ch	Delta-1-pyrroline-5-carboxylate synthase	AT3G55610.1 delta 1-pyrroline-5-carboxylate synthase 2	sp|O65361|P5CS_MESCR Delta-1-pyrroline-5-carboxylate synthase
25.5685	25.6265	25.0331	24.8156		24.8542	24.8616	24.7011	25.0203						7	7	3	33.1	33.1	16.5	39.467	0	48.271	508020000	26	6	5	7	6	4	6	7	7	3	3	3	2	2	3	3	3	0.981324	0.186249	0.401648	1.91216	XP_021756685.1 methylthioribose-1-phosphate isomerase-like isoform X1 [Chenopodium quinoa];XP_021756686.1 methylthioribose-1-phosphate isomerase-like isoform X2 [Chenopodium quinoa]	Methylthioribose-1-phosphate isomerase	AT2G05830.1 NagB/RpiA/CoA transferase-like superfamily protein	sp|B9HCR2|MTNA_POPTR Methylthioribose-1-phosphate isomerase
25.3142	25.3898	25.0525	25.2734		26.2069	26.1048	25.8754	26.0422				+	C_S	5	5	2	30.2	30.2	12.1	21.355	0	24.824	804910000	41	4	4	4	5	5	5	4	4	2	2	1	2	2	2	2	2	3.6815	0.0018756	-0.79985	-7.96682	XP_021750349.1 peroxiredoxin-2F, mitochondrial-like [Chenopodium quinoa]	Peroxiredoxin	AT3G06050.1 peroxiredoxin IIF	sp|Q9M7T0|PRX2F_ARATH Peroxiredoxin-2F, mitochondrial
25.4769	25.1157	24.9354	25.4864		26.3773	26.253	26.3398	26.1677				+	C_S	11	9	6	55	50	30.3	34.382	0	67.37	999620000	44	4	5	5	6	9	9	9	9	2	3	3	3	6	6	6	6	3.41726	0.00285066	-1.03083	-7.132	XP_021769299.1 peroxidase P7-like [Chenopodium quinoa]	Peroxidase	AT5G05340.1 Peroxidase superfamily protein	sp|A7NY33|PER4_VITVI Peroxidase 4
25.4096	25.3511	24.9852	25.2646		25.2523	25.2458	24.8251	25.1543						19	19	3	24	24	6.1	136.52	0	58.569	537060000	46	10	12	14	12	8	8	14	9	0	1	1	1	1	1	2	2	0.431198	0.486142	0.133254	0.967818	XP_021738685.1 coatomer subunit alpha-1-like [Chenopodium quinoa]	Coatomer subunit alpha	AT1G62020.1 Coatomer%2C alpha subunit	sp|Q94A40|COPA1_ARATH Coatomer subunit alpha-1
25.3016	24.8912	25.3183	25.4831		24.1664	23.9903	24.364	24.0188				+	C_S	2	2	2	30.4	30.4	30.4	13.969	0	10.214	382310000	10	2	2	2	2	2	2	2	2	2	2	2	2	2	2	2	2	3.47665	0.00261948	1.11369	7.313	XP_021772342.1 uncharacterized protein LOC110736432 [Chenopodium quinoa];XP_021734384.1 uncharacterized protein LOC110701102 [Chenopodium quinoa]	Tryptophan--tRNA ligase	AT1G65295.1 ubiquitin carboxyl-terminal hydrolase	sp|Q7V286|SYW_PROMP Tryptophan--tRNA ligase
25.0906	25.0969	25.361	25.4443		24.6639	24.7736	25.0459	24.6544				+	C_S	12	12	2	29.5	29.5	6.4	55.77	0	34.271	523500000	35	9	7	11	12	7	7	8	7	1	1	2	2	0	0	1	1	1.94585	0.0345818	0.463758	3.60283	XP_021737810.1 DEAD-box ATP-dependent RNA helicase 38-like [Chenopodium quinoa]	ATP-dependent RNA helicase, putative	AT3G53110.1 P-loop containing nucleoside triphosphate hydrolases superfamily protein	sp|Q93ZG7|RH38_ARATH DEAD-box ATP-dependent RNA helicase 38
25.9193	25.0675	25.0328	24.9512		23.4064	23.64	23.8582	23.8218				+	C_S	7	7	6	35.1	35.1	35.1	24.834	0	17.842	345090000	23	7	6	6	6	4	3	6	4	6	5	5	5	3	2	5	3	3.11352	0.00458648	1.56109	6.26184	XP_021721263.1 22.0 kDa heat shock protein-like isoform X2 [Chenopodium quinoa];XP_021721262.1 22.0 kDa heat shock protein-like isoform X1 [Chenopodium quinoa]	inactive protein RESTRICTED TEV MOVEMENT 2-like	AT1G54400.1 HSP20-like chaperones superfamily protein	sp|Q38806|HSP22_ARATH 22.0 kDa heat shock protein
25.2217	24.9694	25.3406	25.4362		25.3268	25.4424	25.7733	25.3937						17	17	2	37.7	37.7	5.3	65.751	0	47.965	771190000	74	13	12	14	13	12	14	16	15	2	2	2	1	2	1	2	2	0.859785	0.228703	-0.242064	-1.71007	XP_021768412.1 hsp70-Hsp90 organizing protein 3-like [Chenopodium quinoa]	Stress induced phosphoprotein 1	AT4G12400.2 stress-inducible protein	sp|Q9STH1|HSOP3_ARATH Hsp70-Hsp90 organizing protein 3
25.3076	25.2024	25.0939	25.3558		23.6674	23.7509	23.8793	23.3817				+	C_S	16	16	16	44.8	44.8	44.8	47.66	0	31.661	358840000	45	11	12	13	13	7	6	10	6	11	12	13	13	7	6	10	6	4.89975	0.000319196	1.57007	13.0288	XP_021761855.1 26S proteasome regulatory subunit 7 [Chenopodium quinoa];XP_021720368.1 26S proteasome regulatory subunit 7 [Chenopodium quinoa]	26S proteasome regulatory subunit 7	AT1G53750.1 regulatory particle triple-A 1A	sp|Q41365|PRS7_SPIOL 26S proteasome regulatory subunit 7
25.3463	25.199	25.113	25.2904		25.5745	25.5219	25.7072	25.5023				+	C_S	10	10	10	54.7	54.7	54.7	28.732	0	56.476	737470000	36	8	7	8	9	8	8	10	7	8	7	8	9	8	8	10	7	2.57406	0.0114948	-0.339348	-4.91638	XP_021762312.1 hydroxyacylglutathione hydrolase cytoplasmic-like [Chenopodium quinoa];XP_021752341.1 hydroxyacylglutathione hydrolase cytoplasmic-like [Chenopodium quinoa];XP_021752333.1 hydroxyacylglutathione hydrolase cytoplasmic-like [Chenopodium quinoa	Hydroxyacylglutathione hydrolase	AT3G10850.1 Metallo-hydrolase/oxidoreductase superfamily protein	sp|O24496|GLO2C_ARATH Hydroxyacylglutathione hydrolase cytoplasmic
25.3345	25.4208	25.0323	25.1543		25.1436	25.28	24.8669	25.3081						5	5	5	33.1	33.1	33.1	29.534	0	32.984	551450000	22	4	3	5	5	4	4	5	4	4	3	5	5	4	4	5	4	0.264144	0.64564	0.0858097	0.642468	XP_021757259.1 uncharacterized protein At2g39795, mitochondrial-like [Chenopodium quinoa];XP_021769058.1 uncharacterized protein At2g39795, mitochondrial-like [Chenopodium quinoa]	Mitochondrial glycoprotein	AT3G55605.1 Mitochondrial glycoprotein family protein	sp|Q8W487|YB95_ARATH Uncharacterized protein At2g39795, mitochondrial
25.4441	25.2608	25.023	25.2067		20.6183	20.4011	23.9263	21.4239				+	C_S	5	5	5	23.6	23.6	23.6	30.121	0	19.527	253030000	20	5	5	5	5	1	1	2	0	5	5	5	5	1	1	2	0	2.3767	0.0161978	3.64125	4.47819	XP_021765658.1 mitochondrial carnitine/acylcarnitine carrier-like protein [Chenopodium quinoa];XP_021765657.1 mitochondrial carnitine/acylcarnitine carrier-like protein [Chenopodium quinoa];XP_021765656.1 mitochondrial carnitine/acylcarnitine carrier-like	Mitochondrial carrier protein	AT5G46800.1 Mitochondrial substrate carrier family protein	sp|Q93XM7|MCAT_ARATH Mitochondrial carnitine/acylcarnitine carrier-like protein
25.6792	25.7095	24.6605	24.8849		25.7935	25.903	25.077	25.4111						8	8	2	29.2	29.2	5.1	58.503	0	77.644	650700000	28	4	6	4	7	7	6	7	6	1	1	1	2	2	2	2	2	0.421202	0.495744	-0.31267	-0.949262	XP_021713621.1 glutamate--cysteine ligase, chloroplastic-like [Chenopodium quinoa]	Glutamate-cysteine ligase	AT4G23100.1 glutamate-cysteine ligase	sp|O22493|GSH1_SOLLC Glutamate--cysteine ligase, chloroplastic
25.572	25.4166	25.3856	24.5588		24.6154	24.2578	24.1108	24.2075				+	C_S	10	2	1	55.1	18.9	9.9	27.025	0	12.693	385290000	18	2	2	2	2	2	1	2	2	1	1	1	1	1	0	1	1	1.9899	0.0324166	0.935391	3.68781	XP_021750000.1 40S ribosomal protein S3-3-like [Chenopodium quinoa]	Ribosomal protein S3	AT2G31610.1 Ribosomal protein S3 family protein	sp|Q9SIP7|RS31_ARATH 40S ribosomal protein S3-1
25.2257	25.1957	25.3114	25.1983		25.7855	25.715	25.6332	25.7985				+	C_S	10	10	10	53.2	53.2	53.2	25.521	0	45.809	747790000	42	6	8	8	9	8	8	10	7	6	8	8	9	8	8	10	7	4.41003	0.000606422	-0.500253	-10.7205	XP_021729020.1 proteasome subunit alpha type-2-A [Chenopodium quinoa];XP_021723751.1 proteasome subunit alpha type-2-A [Chenopodium quinoa]	Proteasome subunit alpha type	AT1G16470.1 proteasome subunit PAB1	sp|A2YVR7|PSA2_ORYSI Proteasome subunit alpha type-2
25.1095	25.0916	25.2942	25.418		22.4792	22.4326	23.1208	22.9402				+	C_S	7	6	5	44.3	41.8	37.7	31.018	0	10.473	290330000	34	5	5	6	6	2	2	3	3	4	5	5	5	2	2	2	3	4.9467	0.0002994	2.48511	13.273	XP_021715609.1 inactive protein RESTRICTED TEV MOVEMENT 2-like [Chenopodium quinoa]	Inactive protein restricted tev movement 2	AT2G27140.1 HSP20-like chaperones superfamily protein	sp|D5K211|RTM2A_ARATH Inactive protein RESTRICTED TEV MOVEMENT 2
25.3958	25.5113	25.0309	24.9561		26.0664	26.1303	25.6628	25.6991				+	C_S	21	21	17	33	33	26.7	121.62	0	100.84	768890000	73	10	15	15	18	16	14	18	16	8	11	11	14	12	10	15	12	1.97426	0.0330877	-0.66611	-3.65753	XP_021769666.1 ubiquitin-activating enzyme E1 2-like [Chenopodium quinoa];XP_021744751.1 ubiquitin-activating enzyme E1 2-like [Chenopodium quinoa]	Ubiquitin-activating enzyme E1, putative	AT5G06460.1 ubiquitin activating enzyme 2	sp|P92974|UBE12_ARATH Ubiquitin-activating enzyme E1 2
25.0669	24.9839	25.4131	25.4205		24.8967	24.7818	25.5077	24.7367						9	9	4	61.7	61.7	28.1	22.041	0	48.749	548620000	37	6	6	7	9	6	7	8	7	3	3	3	4	3	3	4	3	0.522006	0.414563	0.240382	1.1326	XP_021749887.1 abscisic acid receptor PYL2-like [Chenopodium quinoa]	Abscisic acid receptor	AT2G26040.1 PYR1-like 2	sp|O80992|PYL2_ARATH Abscisic acid receptor PYL2
25.5094	25.3999	25.1012	24.867		25.0568	25.1247	24.782	24.9418						5	5	4	57.7	57.7	39.7	15.724	0	66.62	565510000	39	4	4	4	5	3	4	5	4	3	3	3	4	3	3	4	3	0.724604	0.288381	0.24306	1.48323	XP_021749042.1 glycine-rich RNA-binding protein 2, mitochondrial-like [Chenopodium quinoa]	RNA binding protein	AT4G13850.1 glycine-rich RNA-binding protein 2	sp|Q9SVM8|RBG2_ARATH Glycine-rich RNA-binding protein 2, mitochondrial
25.5104	25.5906	24.8469	24.9243		24.0847	24.1025	23.9811	24.0235				+	C_S	14	2	2	39.1	7.6	7.6	56.721	0	19.318	347420000	26	2	2	2	2	2	2	1	2	2	2	2	2	2	2	1	2	3.01217	0.00546609	1.17007	5.99077	XP_021765116.1 oxalate--CoA ligase-like [Chenopodium quinoa]	Acetyl-coenzyme A synthetase	AT3G48990.1 AMP-dependent synthetase and ligase family protein	sp|Q9SMT7|4CLLA_ARATH Oxalate--CoA ligase
25.2296	25.2652	25.1405	25.2199		25.3158	25.1778	25.1797	25.2005						16	16	16	37.3	37.3	37.3	58.476	0	82.618	575830000	56	11	10	11	14	10	10	15	12	11	10	11	14	10	10	15	12	0.0381411	0.937123	-0.00463438	-0.110097	XP_021775295.1 eukaryotic peptide chain release factor GTP-binding subunit ERF3A-like [Chenopodium quinoa];XP_021760842.1 eukaryotic peptide chain release factor GTP-binding subunit ERF3A-like [Chenopodium quinoa];XP_021760841.1 eukaryotic peptide chain re	Elongation factor	AT1G18070.3 Translation elongation factor EF1A/initiation factor IF2gamma family protein	sp|Q8R050|ERF3A_MOUSE Eukaryotic peptide chain release factor GTP-binding subunit ERF3A
26.124	25.9769	24.5509	24.1889		24.8221	24.9012	23.8125	24.743						4	2	2	51.5	39.4	39.4	13.917	0	39.929	409050000	11	2	2	2	2	2	2	2	2	2	2	2	2	2	2	2	2	0.535703	0.40589	0.640481	1.15695	XP_021758780.1 probable histone H2A.3 [Chenopodium quinoa];XP_021725957.1 probable histone H2A.3 [Chenopodium quinoa];XP_021726258.1 protein H2A.7-like [Chenopodium quinoa];XP_021719590.1 probable histone H2A.3 [Chenopodium quinoa];XP_021743893.1 histone H	Histone H2A	AT4G27230.1 histone H2A 2	sp|O81826|H2A3_ARATH Probable histone H2A.3
25.13	25.2996	25.023	25.378		22.3276	22.0699	21.7735	20.5864				+	C_S	4	4	4	25.3	25.3	25.3	25.741	0	15.84	291400000	21	4	4	4	4	2	3	4	3	4	4	4	4	2	3	4	3	3.96474	0.00115164	3.51832	8.95251	XP_021775586.1 photosystem I reaction center subunit III, chloroplastic [Chenopodium quinoa];XP_021753092.1 photosystem I reaction center subunit III, chloroplastic-like [Chenopodium quinoa]	Photosystem I reaction center subunit III	AT1G31330.1 photosystem I subunit F	sp|P12355|PSAF_SPIOL Photosystem I reaction center subunit III, chloroplastic
24.789	25.2247	25.3602	25.4353		25.141	24.9494	25.3052	25.0894						3	3	3	58	58	58	8.9428	0	56.9	629810000	27	3	2	3	3	3	3	3	3	3	2	3	3	3	3	3	3	0.197406	0.724379	0.0810895	0.500214	XP_021769286.1 40S ribosomal protein S21-like [Chenopodium quinoa];XP_021732585.1 40S ribosomal protein S21-like [Chenopodium quinoa]	40S ribosomal protein S21	AT5G27700.1 Ribosomal protein S21e	sp|P35687|RS21_ORYSJ 40S ribosomal protein S21
25.2997	25.1397	25.1845	25.1802		24.1782	24.0253	24.4089	23.9268				+	C_S	12	6	6	33.5	20.7	20.7	54.655	0	34.244	390360000	30	6	6	6	6	4	4	5	6	6	6	6	6	4	4	5	6	4.14918	0.000921052	1.06623	9.65033	XP_021756224.1 uncharacterized protein LOC110721398 [Chenopodium quinoa]	histone H1-like	AT1G48620.1 high mobility group A5	sp|Q4QXM3|PD5AA_XENLA Sister chromatid cohesion protein PDS5 homolog A-A
25.2962	25.3342	24.9326	25.2354		24.9232	24.9218	24.9958	24.8019						13	10	9	36.3	29.8	27.1	57.263	0	43.936	466070000	29	5	6	8	8	8	6	7	7	4	5	7	8	7	5	6	6	1.56167	0.0675316	0.288942	2.89714	XP_021763252.1 importin subunit alpha-like isoform X2 [Chenopodium quinoa];XP_021763251.1 importin subunit alpha-like isoform X1 [Chenopodium quinoa];XP_021722253.1 importin subunit alpha-like [Chenopodium quinoa]	Importin subunit alpha	AT3G06720.1 importin alpha isoform 1	sp|O22478|IMA_SOLLC Importin subunit alpha
24.8073	24.9271	25.6831	25.3723		23.6809	23.9654	24.0277	23.826				+	C_S	7	7	7	33.8	33.8	33.8	22.461	0	14.395	382820000	37	6	6	6	6	5	6	5	5	6	6	6	6	5	6	5	5	3.0547	0.00515393	1.32245	6.10341	XP_021732898.1 uncharacterized protein At1g08160-like [Chenopodium quinoa];XP_021729858.1 uncharacterized protein At1g08160-like [Chenopodium quinoa]	Late embryogenesis abundant (LEA) hydroxyproline-rich glycoprotein family, putative	AT5G22870.1 Late embryogenesis abundant (LEA) hydroxyproline-rich glycoprotein family	sp|Q8VZ13|Y1816_ARATH Uncharacterized protein At1g08160
25.2632	25.2161	24.9982	25.2818		25.7863	25.8993	26.1633	25.9525				+	C_S	12	12	3	69.6	69.6	18.2	24.012	0	59.912	846650000	53	8	7	9	9	8	8	12	10	1	0	3	2	0	1	3	3	3.51055	0.00247587	-0.760528	-7.41798	XP_021775423.1 glutathione S-transferase-like [Chenopodium quinoa]	Glutathione S-transferase-like protein	AT2G47730.1 glutathione S-transferase phi 8	sp|Q04522|GSTF_SILVU Glutathione S-transferase
25.2295	25.3343	25.1862	24.9614		26.3936	26.4003	26.0334	26.3403				+	C_S	8	8	8	45.3	45.3	45.3	34.637	0	114.33	910980000	60	6	6	7	6	7	7	8	7	6	6	7	6	7	7	8	7	4.10856	0.000935433	-1.11405	-9.49263	XP_021719755.1 plastid-lipid-associated protein, chloroplastic-like [Chenopodium quinoa];XP_021766820.1 plastid-lipid-associated protein, chloroplastic-like [Chenopodium quinoa]	Plastid-lipid-associated protein, chloroplastic	AT4G04020.1 fibrillin	sp|Q9ZWQ8|PAP_CITUN Plastid-lipid-associated protein, chloroplastic
25.5215	25.4796	24.7451	24.9575		24.0597	24.4459	23.8184	24.4623				+	C_S	10	4	4	25.5	13.4	13.4	52.544	0	25.371	351300000	22	4	4	4	4	3	4	3	3	4	4	4	4	3	4	3	3	2.12045	0.0258592	0.979369	3.94535	XP_021736738.1 citrate synthase, mitochondrial [Chenopodium quinoa];XP_021731867.1 citrate synthase, mitochondrial-like [Chenopodium quinoa]	Citrate synthase	AT2G44350.2 Citrate synthase family protein	sp|O80433|CISY_DAUCA Citrate synthase, mitochondrial
25.3298	25.1984	25.3384	24.8362		24.4916	24.6926	24.5584	24.5822				+	C_S	8	8	1	45.7	45.7	6.1	31.651	0	33.871	432110000	30	6	6	6	8	7	6	7	7	1	1	1	1	1	1	1	1	2.50624	0.0130505	0.594501	4.76287	XP_021753937.1 superoxide dismutase [Fe], chloroplastic-like [Chenopodium quinoa];XP_021753936.1 superoxide dismutase [Fe], chloroplastic-like [Chenopodium quinoa];XP_021753935.1 superoxide dismutase [Fe], chloroplastic-like [Chenopodium quinoa]	Superoxide dismutase	AT5G51100.1 Fe superoxide dismutase 2	sp|Q9LU64|SODF2_ARATH Superoxide dismutase [Fe] 2, chloroplastic
25.1782	25.1727	25.046	25.3032		26.1053	26.1571	26.3673	26.1138				+	C_S	9	9	8	48.1	48.1	44.3	23.547	0	54.009	961630000	56	6	6	9	9	8	9	9	9	6	6	8	8	8	8	8	8	4.79453	0.000359747	-1.01088	-12.497	XP_021739624.1 glutathione S-transferase DHAR2-like [Chenopodium quinoa];XP_021729710.1 glutathione S-transferase DHAR2-like [Chenopodium quinoa]	Glutathione S-transferase	AT1G75270.1 dehydroascorbate reductase 2	sp|Q9FRL8|DHAR2_ARATH Glutathione S-transferase DHAR2
25.1886	25.3386	25.1641	24.9937		25.2551	25.233	25.0524	25.2288						12	12	11	42.9	42.9	40	47.721	0	78.947	557060000	51	8	8	11	10	9	7	10	9	7	7	10	9	8	6	9	8	0.0903305	0.860773	-0.0210671	-0.248259	XP_021772865.1 26S proteasome regulatory subunit 6A homolog [Chenopodium quinoa];XP_021742576.1 26S proteasome regulatory subunit 6A homolog [Chenopodium quinoa]	26S proteasome regulatory subunit 6A	AT3G05530.1 regulatory particle triple-A ATPase 5A	sp|O23894|PRS6A_BRACM 26S proteasome regulatory subunit 6A homolog
25.1451	24.9365	25.322	25.2757		25.0027	24.8974	25.1925	25.0301						18	12	12	38.9	32.3	32.3	80.54	0	41.739	505040000	45	10	7	8	11	9	7	9	9	10	7	8	11	9	7	9	9	0.626888	0.344371	0.139174	1.31634	XP_021756286.1 transketolase, chloroplastic-like [Chenopodium quinoa];XP_021748830.1 transketolase, chloroplastic-like [Chenopodium quinoa]	Transketolase	AT2G45290.1 Transketolase	sp|F4IW47|TKTC2_ARATH Transketolase-2, chloroplastic
25.1231	24.7744	25.4078	25.3272		24.8167	24.7237	25.1408	24.9735						8	8	8	40.7	40.7	40.7	29.845	0	24.594	602470000	37	5	6	7	7	6	4	6	5	5	6	7	7	6	4	6	5	0.706303	0.296664	0.244461	1.45221	XP_021732536.1 ferritin-3, chloroplastic-like [Chenopodium quinoa];XP_021769243.1 ferritin-3, chloroplastic-like [Chenopodium quinoa]	Ferritin	AT3G11050.1 ferritin 2	sp|Q948P6|FRI3_SOYBN Ferritin-3, chloroplastic
25.2541	25.2617	24.9771	25.1171		24.8459	24.9077	24.6729	24.7094				+	C_S	10	8	8	25.4	20.4	20.4	71.244	0	57.976	462680000	37	8	7	6	8	8	7	8	6	8	7	6	8	8	7	8	6	2.25728	0.0204284	0.368536	4.2251	XP_021723780.1 polyadenylate-binding protein 2-like [Chenopodium quinoa];XP_021722566.1 polyadenylate-binding protein 2-like [Chenopodium quinoa]	Polyadenylate-binding protein	AT1G49760.1 poly(A) binding protein 8	sp|Q9FXA2|PABP8_ARATH Polyadenylate-binding protein 8
25.2531	25.3198	24.8804	25.1525		25.8185	25.7523	25.5386	25.3605				+	C_S	15	15	2	33.3	33.3	5.5	69.18	0	41.162	678020000	67	10	11	12	13	10	10	14	13	2	2	2	2	1	1	2	2	1.77139	0.0469029	-0.466004	-3.275	XP_021715774.1 leukotriene A-4 hydrolase homolog [Chenopodium quinoa]	Aminopeptidase	AT5G13520.1 peptidase M1 family protein	sp|Q9FY49|LKHA4_ARATH Leucine aminopeptidase
25.1149	25.1169	25.0234	25.3435		25.1246	24.9877	25.0489	24.9131						9	9	2	40.5	40.5	15	22.172	0	14.87	546070000	47	8	8	7	7	7	7	9	8	2	2	2	2	2	2	2	2	0.797023	0.252888	0.131092	1.60517	XP_021726917.1 peptide methionine sulfoxide reductase B1, chloroplastic-like [Chenopodium quinoa]	Peptide methionine sulfoxide reductase msrB	AT1G53670.1 methionine sulfoxide reductase B 1	sp|Q9C8M2|MSRB1_ARATH Peptide methionine sulfoxide reductase B1, chloroplastic
25.3271	24.7816	24.9298	25.5582		25.9847	25.9515	26.5832	26.1496				+	C_S	5	5	5	38.8	38.8	38.8	11.628	0	58.854	1006500000	74	5	5	5	5	5	5	5	5	5	5	5	5	5	5	5	5	2.35162	0.0169525	-1.01807	-4.42431	XP_021757644.1 protein kreg-1-like [Chenopodium quinoa];XP_021754332.1 protein kreg-1-like [Chenopodium quinoa]	#N/A	#N/A	#N/A
25.1075	25.0467	24.9737	25.4013		25.4405	25.3512	25.5995	25.2288						11	11	3	24.5	24.5	7.8	47.59	0	23.151	648710000	69	8	8	9	10	7	9	8	10	2	2	2	2	2	3	1	3	1.1761	0.133089	-0.27273	-2.23651	XP_021752910.1 aspartyl protease AED3-like [Chenopodium quinoa]	Aspartyl protease	AT3G54400.1 Eukaryotic aspartyl protease family protein	sp|O04496|AED3_ARATH Aspartyl protease AED3
25.234	25.0728	24.9542	25.2665		25.5015	25.621	25.4222	25.4086				+	C_S	24	6	6	72.2	24.7	24.7	50.361	0	69.437	597610000	38	5	4	4	6	6	6	6	6	5	4	4	6	6	6	6	6	2.18139	0.0231982	-0.356461	-4.06865	XP_021769149.1 tubulin beta chain-like [Chenopodium quinoa];XP_021718747.1 tubulin beta chain-like [Chenopodium quinoa]	Tubulin beta chain	AT1G75780.1 tubulin beta-1 chain	sp|P18025|TBB1_MAIZE Tubulin beta-1 chain
25.152	25.2895	24.9097	25.1685		25.2491	25.3699	25.2402	25.22						9	9	4	31.3	31.3	13.3	50.613	0	33.943	542810000	37	7	8	7	7	9	8	7	7	3	4	3	3	4	3	4	3	0.804229	0.249626	-0.139855	-1.61724	XP_021766573.1 probable aspartyl protease At4g16563 [Chenopodium quinoa]	aspartic proteinase nepenthesin-2	AT3G52500.1 Eukaryotic aspartyl protease family protein	sp|Q766C2|NEP2_NEPGR Aspartic proteinase nepenthesin-2
24.9976	25.358	25.1602	24.9917		25.6004	25.5199	25.4475	25.1229						5	5	2	34.6	34.6	14.7	28.543	0	37.694	594830000	26	4	4	5	4	3	3	4	3	1	1	2	2	1	1	2	1	1.14183	0.141069	-0.295799	-2.17922	XP_021769265.1 uncharacterized protein LOC110733513 [Chenopodium quinoa]	Biotin carboxyl carrier protein of acetyl-CoA carboxylase	AT3G56130.1 biotin/lipoyl attachment domain-containing protein	sp|Q06881|BCCP_NOSS1 Biotin carboxyl carrier protein of acetyl-CoA carboxylase
24.9794	25.2377	25.0685	25.2211		25.9944	25.9375	26.2771	26.0084				+	C_S	15	15	15	33.1	33.1	33.1	72.721	0	180.37	942660000	59	10	10	10	12	14	13	14	9	10	10	10	12	14	13	14	9	4.1011	0.000941366	-0.927694	-9.4639	XP_021743573.1 uncharacterized protein LOC110709651 isoform X3 [Chenopodium quinoa];XP_021743565.1 uncharacterized protein LOC110709651 isoform X2 [Chenopodium quinoa];XP_021743559.1 uncharacterized protein LOC110709651 isoform X1 [Chenopodium quinoa]	Alpha-galactosidase	AT3G26380.1 Melibiase family protein	sp|Q42656|AGAL_COFAR Alpha-galactosidase
25.2956	25.2366	24.9573	24.9957		24.252	24.1929	24.3913	24.5265				+	C_S	14	14	14	33.2	33.2	33.2	75.912	0	29.019	386180000	37	9	10	10	14	7	10	10	10	9	10	10	14	7	10	10	10	3.3431	0.00314681	0.780625	6.91114	XP_021726938.1 trifunctional UDP-glucose 4,6-dehydratase/UDP-4-keto-6-deoxy-D-glucose 3,5-epimerase/UDP-4-keto-L-rhamnose-reductase RHM1-like [Chenopodium quinoa];XP_021726937.1 trifunctional UDP-glucose 4,6-dehydratase/UDP-4-keto-6-deoxy-D-glucose 3,5-epi	Trifunctional UDP-glucose 4,6-dehydratase/UDP-4-keto-6-deoxy-D-glucose 3,5-epimerase/UDP-4-keto-L-rhamnose-reductase RHM1	AT1G78570.1 rhamnose biosynthesis 1	sp|Q9SYM5|RHM1_ARATH Trifunctional UDP-glucose 4,6-dehydratase/UDP-4-keto-6-deoxy-D-glucose 3,5-epimerase/UDP-4-keto-L-rhamnose-reductase RHM1
25.4974	24.9432	24.9526	25.0817		25.0474	25.1157	25.4732	25.4405						13	13	13	29.2	29.2	29.2	74.475	0	32.62	563090000	35	7	7	10	11	9	10	11	11	7	7	10	11	9	10	11	11	0.386918	0.522783	-0.150453	-0.88487	XP_021752683.1 actin cytoskeleton-regulatory complex protein PAN1-like [Chenopodium quinoa];XP_021714129.1 actin cytoskeleton-regulatory complex protein PAN1-like [Chenopodium quinoa];XP_021714128.1 actin cytoskeleton-regulatory complex protein PAN1-like [	apoptotic chromatin condensation inducer in the nucleus-like	AT4G39680.1 SAP domain-containing protein	sp|Q9UKV3|ACINU_HUMAN Apoptotic chromatin condensation inducer in the nucleus
25.0198	25.2089	25.0483	25.1972		24.8391	24.9345	25.0312	24.7896						5	5	2	31.6	31.6	10.2	33.166	0	69.923	666870000	30	4	3	5	5	5	3	4	3	1	1	2	2	2	1	2	1	1.63512	0.0588016	0.219951	3.02766	XP_021765060.1 protein SRC2-like [Chenopodium quinoa]	Calcium-dependent lipid-binding (CaLB domain) family protein	AT5G23950.2 Calcium-dependent lipid-binding (CaLB domain) family protein	sp|O04023|SRC2_ARATH Protein SRC2 homolog
24.8915	24.4689	25.3635	25.7332		24.8249	24.615	25.318	24.5214						6	6	6	33.6	33.6	33.6	16.624	0	21.345	601680000	36	5	5	6	6	4	3	6	5	5	5	6	6	4	3	6	5	0.393816	0.518452	0.294467	0.897923	XP_021751394.1 60S ribosomal protein L26-1 [Chenopodium quinoa];XP_021714459.1 60S ribosomal protein L26-1 [Chenopodium quinoa];XP_021769238.1 60S ribosomal protein L26-2-like [Chenopodium quinoa];XP_021732535.1 60S ribosomal protein L26-2-like [Chenopodiu	Ribosomal protein L26	AT3G49910.1 Translation protein SH3-like family protein	sp|P51414|RL261_ARATH 60S ribosomal protein L26-1
25.3463	25.2823	24.662	25.1642		24.9367	25.0013	24.9289	24.9389						11	11	11	21.7	21.7	21.7	98.486	0	29.44	507210000	36	7	5	8	8	7	8	10	8	7	5	8	8	7	8	10	8	0.470108	0.454576	0.162246	1.03921	XP_021731605.1 LOW QUALITY PROTEIN: coatomer subunit gamma-like [Chenopodium quinoa];XP_021738599.1 coatomer subunit gamma-like [Chenopodium quinoa]	Coatomer subunit gamma	AT4G34450.1 coatomer gamma-2 subunit%2C putative / gamma-2 coat protein%2C putative / gamma-2 COP	sp|Q0WW26|COPG_ARATH Coatomer subunit gamma
25.3339	25.3411	25.0373	24.7338		24.4129	24.8593	24.4257	24.5031						19	2	1	49.8	11.5	6.6	45.139	0	39.24	424830000	19	1	1	2	2	1	1	2	2	0	0	1	1	0	0	1	1	1.69952	0.0532178	0.561245	3.14366	XP_021770780.1 60S ribosomal protein L4-like [Chenopodium quinoa]	60S ribosomal L4	AT3G09630.1 Ribosomal protein L4/L1 family	sp|Q9SF40|RL4A_ARATH 60S ribosomal protein L4-1
25.3524	24.9595	25.0434	25.074		26.4545	26.5537	26.6531	26.581				+	C_S	3	3	3	44.4	44.4	44.4	13.455	0	55.257	1125100000	34	3	3	2	3	3	3	3	3	3	3	2	3	3	3	3	3	5.31812	0.000175964	-1.45329	-15.3627	XP_021736583.1 EG45-like domain containing protein [Chenopodium quinoa]	B3 domain-containing protein	AT4G30380.2 Barwin-related endoglucanase	sp|Q9ZP41|EGC_CITJA EG45-like domain containing protein
25.2311	25.3427	24.6829	25.1715		25.5024	25.4991	25.1754	24.9475						8	2	2	60.8	15.2	15.2	18.24	0	13.472	871790000	63	2	2	2	2	2	2	2	2	2	2	2	2	2	2	2	2	0.382125	0.527055	-0.17404	-0.875772	XP_021753128.1 peptidyl-prolyl cis-trans isomerase 1-like [Chenopodium quinoa]	Peptidyl-prolyl cis-trans isomerase	AT2G16600.1 rotamase CYP 3	sp|O49886|CYPH_LUPLU Peptidyl-prolyl cis-trans isomerase
23.9102	25.916	24.9794	25.6199		26.5677	26.5979	26.7744	26.5201				+	C_S	6	4	4	46.8	37	37	24.485	0	56.376	1228000000	52	3	3	2	2	4	3	2	2	3	3	2	2	4	3	2	2	1.82338	0.0428143	-1.50865	-3.37131	XP_021771569.1 glycine-rich cell wall structural protein 2-like [Chenopodium quinoa]	Abscisic stress ripening	AT1G30140.1 Myb/SANT-like DNA-binding domain protein	sp|Q08655|ASR1_SOLLC Abscisic stress-ripening protein 1
24.9347	24.7956	25.2962	25.392		24.059	23.8725	24.4916	24.0853				+	C_S	6	6	2	29.8	29.8	9.9	20.652	0	18.399	441590000	52	4	4	5	6	5	5	5	4	2	1	1	2	2	2	2	2	2.63641	0.0102984	0.977509	5.06035	XP_021756993.1 ADP-ribosylation factor [Chenopodium quinoa];XP_021752801.1 ADP-ribosylation factor [Chenopodium quinoa];XP_021768592.1 ADP-ribosylation factor 1-like [Chenopodium quinoa];XP_021769990.1 ADP-ribosylation factor 1-like [Chenopodium quinoa];XP	ADP-ribosylation factor	AT1G10630.1 ADP-ribosylation factor A1F	sp|O48920|ARF_VIGUN ADP-ribosylation factor
25.0744	24.9022	25.1437	25.2822		26.1404	26.1355	26.4352	26.0791				+	C_S	5	5	5	22.3	22.3	22.3	41.405	0	59.041	964840000	40	4	2	4	4	4	4	5	5	4	2	4	4	4	4	5	5	4.16922	0.000909013	-1.09692	-9.72899	XP_021758356.1 cysteine protease RD19A-like [Chenopodium quinoa];XP_021759875.1 cysteine protease RD19A-like [Chenopodium quinoa]	Cysteine proteinase	AT4G39090.1 Papain family cysteine protease	sp|P43296|RD19A_ARATH Cysteine protease RD19A
25.0875	25.3218	24.9834	25.005		24.9791	24.7373	24.8641	24.6295						9	9	5	45.9	45.9	35.8	34.871	0	48.435	497990000	33	7	6	6	6	8	8	9	9	4	4	2	4	5	4	5	5	1.47069	0.0790221	0.296921	2.73788	XP_021714537.1 putative glucose-6-phosphate 1-epimerase [Chenopodium quinoa]	Glucose-6-phosphate 1-epimerase	AT5G66530.1 Galactose mutarotase-like superfamily protein	sp|Q40784|AAPC_CENCI Putative glucose-6-phosphate 1-epimerase
25.0203	24.9679	25.1246	25.2713		25.5903	25.474	25.8717	25.7752				+	C_S	13	13	1	56.4	56.4	4.4	50.76	0	60.157	715200000	51	10	9	11	9	9	8	10	8	1	1	1	1	1	0	1	0	2.6975	0.00928356	-0.581794	-5.20414	XP_021715126.1 WD-40 repeat-containing protein MSI4-like [Chenopodium quinoa]	WD-repeat protein, putative	AT2G19520.1 Transducin family protein / WD-40 repeat family protein	sp|O22607|MSI4_ARATH WD-40 repeat-containing protein MSI4
25.1045	25.4847	24.8887	24.8209		25.2173	25.2005	25.0927	25.5932						12	3	3	52.7	18.4	18.4	43.844	0	40.805	550860000	24	2	2	2	3	3	3	2	2	2	2	2	3	3	3	2	2	0.496463	0.433634	-0.20123	-1.08688	XP_021762789.1 uncharacterized protein LOC110727536 [Chenopodium quinoa]	Alpha/beta fold hydrolase	AT4G12830.1 alpha/beta-Hydrolases superfamily protein	sp|P64304|DHMA2_MYCBO Haloalkane dehalogenase 2
24.7245	24.5732	25.3357	25.6487		24.1071	24.1588	24.2274	24.8285						4	4	4	18.6	18.6	18.6	14.442	0	6.9998	443300000	20	3	3	3	4	3	3	4	2	3	3	3	4	3	3	4	2	1.29319	0.109278	0.740081	2.43363	XP_021767090.1 photosystem II 10 kDa polypeptide, chloroplastic-like [Chenopodium quinoa];XP_021748287.1 photosystem II 10 kDa polypeptide, chloroplastic [Chenopodium quinoa]	10 kDa photosystem II polypeptide	AT1G79040.1 photosystem II subunit R	sp|P10690|PSBR_SPIOL Photosystem II 10 kDa polypeptide, chloroplastic
24.8632	24.974	25.1946	25.2497		23.7675	23.695	24.2785	24.0117				+	C_S	5	5	5	17.2	17.2	17.2	29.038	0	8.9751	374700000	31	4	4	5	5	3	2	5	4	4	4	5	5	3	2	5	4	3.39047	0.00296178	1.13219	7.05156	XP_021759743.1 photosystem II 22 kDa protein, chloroplastic [Chenopodium quinoa];XP_021743720.1 photosystem II 22 kDa protein, chloroplastic-like [Chenopodium quinoa]	photosystem II 22 kDa protein, chloroplastic	AT1G44575.1 Chlorophyll A-B binding family protein	sp|Q02060|PSBS_SPIOL Photosystem II 22 kDa protein, chloroplastic
25.1365	25.3301	24.798	24.97		25.3577	25.1164	25.007	25.0141						16	16	2	19	19	3	134.98	0	41.598	523760000	38	10	10	10	11	11	10	15	10	1	1	2	1	1	1	2	1	0.181295	0.743266	-0.0651312	-0.464411	XP_021774139.1 cullin-associated NEDD8-dissociated protein 1-like [Chenopodium quinoa]	Cullin-associated NEDD8-dissociated protein 1	AT2G02560.1 cullin-associated and neddylation dissociated	sp|Q8L5Y6|CAND1_ARATH Cullin-associated NEDD8-dissociated protein 1
24.9967	24.9819	25.0539	25.1946		25.3462	25.2576	25.4771	25.2852				+	C_S	11	11	2	45.5	45.5	16.5	38.102	0	30.093	609780000	36	10	9	8	9	9	10	10	7	2	2	2	2	2	2	2	2	2.21451	0.0220605	-0.284733	-4.13653	XP_021745924.1 probable aldo-keto reductase 4 [Chenopodium quinoa]	Aldo-keto reductase	AT1G60710.1 NAD(P)-linked oxidoreductase superfamily protein	sp|Q93ZN2|ALKR4_ARATH Probable aldo-keto reductase 4
24.9947	25.1703	24.8506	25.2114		25.0677	25.1996	25.2867	25.2382						6	6	6	25.6	25.6	25.6	46.667	0	28.25	528650000	25	4	5	6	6	4	5	6	4	4	5	6	6	4	5	6	4	0.721522	0.28983	-0.141263	-1.47801	XP_021733316.1 uncharacterized protein LOC110700134 [Chenopodium quinoa];XP_021742104.1 uncharacterized protein LOC110708308 [Chenopodium quinoa]	alcohol dehydrogenase-like	AT5G63620.1 GroES-like zinc-binding alcohol dehydrogenase family protein	sp|A4YGN0|SUCD_METS5 Succinate-semialdehyde dehydrogenase (acetylating)
24.9191	25.1663	25.1687	24.9416		25.224	25.5694	25.7347	25.6664				+	C_S	21	4	4	35.6	9.9	9.9	94.68	0	74.47	770120000	17	2	3	3	4	4	3	4	3	2	3	3	4	4	3	4	3	2.03209	0.0301545	-0.499691	-3.77008	XP_021753430.1 alpha-L-fucosidase 2-like [Chenopodium quinoa]	Alpha-L-fucosidase-like protein	AT4G34260.1 1%2C2-alpha-L-fucosidase	sp|Q8L7W8|FUCO2_ARATH Alpha-L-fucosidase 2
25.0148	25.1979	24.9196	25.0576		25.5177	25.4464	25.244	25.1858						11	9	1	25.3	22.3	3.3	68.529	0	40.514	585460000	50	7	7	9	8	8	9	8	7	0	0	1	1	1	1	1	0	1.65585	0.0569825	-0.300988	-3.06483	XP_021720611.1 uncharacterized protein LOC110688204 [Chenopodium quinoa]	Beta-glucosidase	AT5G20950.3 Glycosyl hydrolase family protein	sp|A7LXU3|BGH3B_BACO1 Beta-glucosidase BoGH3B
25.0468	25.1686	25.0437	24.9294		19.6481	20.8178	23.1806	20.755				+	C_S	5	5	4	34.3	34.3	34.3	22.088	0	41.764	272210000	18	5	5	4	5	1	1	3	1	4	4	3	4	1	1	3	1	2.73595	0.00875752	3.9467	5.29604	XP_021721847.1 pectinesterase inhibitor 7-like [Chenopodium quinoa]	Pectin methylesterase inhibitor-like protein	AT5G62360.1 Plant invertase/pectin methylesterase inhibitor superfamily protein	sp|P17407|21KD_DAUCA 21 kDa protein
24.9824	25.1372	25.069	24.9882		25.5884	25.6574	25.664	25.4659				+	C_S	29	29	3	23.2	23.2	2.1	242.08	0	115.87	715900000	53	10	10	17	18	21	23	27	20	1	1	1	2	0	2	3	1	4.06846	0.000977841	-0.549731	-9.33919	XP_021764210.1 glutamate synthase 1 [NADH], chloroplastic-like isoform X1 [Chenopodium quinoa];XP_021764222.1 glutamate synthase 1 [NADH], chloroplastic-like isoform X3 [Chenopodium quinoa];XP_021764217.1 glutamate synthase 1 [NADH], chloroplastic-like iso	Glutamate synthase	AT5G53460.1 NADH-dependent glutamate synthase 1	sp|Q9LV03|GLUT1_ARATH Glutamate synthase 1 [NADH], chloroplastic
25.1224	25.1117	24.945	24.9936		24.7361	24.7617	24.8115	24.7662				+	C_S	8	8	1	25.2	25.2	4.8	51.454	0	45.866	437180000	34	8	8	8	8	8	7	7	5	1	1	1	1	1	0	1	0	2.97385	0.00582147	0.274261	5.89061	XP_021736418.1 bifunctional aspartate aminotransferase and glutamate/aspartate-prephenate aminotransferase-like isoform X2 [Chenopodium quinoa];XP_021736417.1 bifunctional aspartate aminotransferase and glutamate/aspartate-prephenate aminotransferase-like	Aminotransferase	AT2G22250.2 aspartate aminotransferase	sp|E9L7A5|PAT_PETHY Bifunctional aspartate aminotransferase and glutamate/aspartate-prephenate aminotransferase
24.6065	25.4669	25.9057	24.1878		23.5881	24.0509	23.3067	24.0121						5	5	5	11.9	11.9	11.9	80.996	0	16.422	330570000	18	2	2	3	5	4	3	4	3	2	2	3	5	4	3	4	3	1.63243	0.0590986	1.3023	3.02285	XP_021746785.1 protein SIEVE ELEMENT OCCLUSION B-like [Chenopodium quinoa];XP_021743847.1 protein SIEVE ELEMENT OCCLUSION B-like [Chenopodium quinoa]	protein SIEVE ELEMENT OCCLUSION B-like	AT3G01680.1 sieve element occlusion amino-terminus protein	sp|Q9SS87|SEOB_ARATH Protein SIEVE ELEMENT OCCLUSION B
25.3011	25.1402	24.7565	24.9604		23.4055	23.1321	23.1788	23.297				+	C_S	4	4	4	48.4	48.4	48.4	20.801	0	17.924	282320000	23	3	4	4	4	3	3	3	4	3	4	4	4	3	3	3	4	4.98878	0.000284211	1.78622	13.4954	XP_021772257.1 HMG-Y-related protein A-like [Chenopodium quinoa]	HMG-Y-related A	AT1G14900.1 high mobility group A	sp|Q9FYS5|HMGYA_MAIZE HMG-Y-related protein A
25.05	24.9596	25.0572	25.0664		24.8683	24.9672	24.8125	24.8216				+	C_S	12	9	3	57.7	51.3	15.3	38.533	0	48.483	440430000	46	6	6	7	7	5	7	7	8	2	3	3	3	3	3	3	3	2.06523	0.0285719	0.16591	3.83535	XP_021740789.1 fructose-bisphosphate aldolase 5, cytosolic-like [Chenopodium quinoa]	Fructose-bisphosphate aldolase	AT4G26530.1 Aldolase superfamily protein	sp|O65581|ALFC5_ARATH Fructose-bisphosphate aldolase 5, cytosolic
24.9682	24.7426	25.3115	25.0941		24.7556	24.7296	25.3443	24.9723						12	12	1	52.9	52.9	12.1	28.116	0	48.633	555770000	44	9	10	11	11	10	10	10	9	1	1	1	1	1	1	0	1	0.163752	0.764485	0.0787005	0.424675	XP_021745757.1 30S ribosomal protein 2, chloroplastic-like [Chenopodium quinoa]	RNA-binding family protein	AT3G52150.1 RNA-binding (RRM/RBD/RNP motifs) family protein	sp|P82277|RRP2_SPIOL 30S ribosomal protein 2, chloroplastic
25.1615	25.1907	24.7164	25.0251		25.5338	25.4784	25.4036	25.5039				+	C_S	9	9	9	32.4	32.4	32.4	37.527	0	39.135	719130000	42	8	7	7	8	7	8	9	7	8	7	7	8	7	8	9	7	2.18437	0.0231215	-0.456496	-4.07473	XP_021745527.1 peptidyl-prolyl cis-trans isomerase FKBP19, chloroplastic isoform X2 [Chenopodium quinoa];XP_021745526.1 peptidyl-prolyl cis-trans isomerase FKBP19, chloroplastic isoform X1 [Chenopodium quinoa];XP_021745525.1 peptidyl-prolyl cis-trans isome	Peptidylprolyl isomerase	AT5G13410.1 FKBP-like peptidyl-prolyl cis-trans isomerase family protein	sp|Q9LYR5|FKB19_ARATH Peptidyl-prolyl cis-trans isomerase FKBP19, chloroplastic
24.8807	24.897	25.1248	25.1895		24.4616	24.5151	24.5896	24.5077				+	C_S	12	4	4	30.2	10.2	10.2	51.299	0	11.994	399410000	23	4	4	3	4	4	4	4	3	4	4	3	4	4	4	4	3	3.04586	0.00521434	0.50453	6.07986	XP_021765064.1 BAHD acyltransferase DCR-like [Chenopodium quinoa]	HXXXD-type acyl-transferase family protein	AT5G23940.1 HXXXD-type acyl-transferase family protein	sp|Q9FF86|DCR_ARATH BAHD acyltransferase DCR
25.0858	24.7964	25.0189	25.1906		25.1434	25.0624	25.2074	25.2821						11	11	2	44.3	44.3	13.6	42.652	0	50.267	517110000	44	7	7	7	8	6	5	8	7	0	1	1	1	1	0	2	2	0.781507	0.259653	-0.150896	-1.57914	XP_021730105.1 V-type proton ATPase subunit C-like [Chenopodium quinoa]	V-type proton ATPase subunit C	AT1G12840.1 vacuolar ATP synthase subunit C (VATC) / V-ATPase C subunit / vacuolar proton pump C subunit (DET3)	sp|Q9SDS7|VATC_ARATH V-type proton ATPase subunit C
24.7386	24.6123	25.4483	25.2849		24.5508	24.8212	25.5053	25.0356						12	2	2	53.5	10.4	10.4	26.498	0	5.97	547620000	26	2	2	2	2	2	2	2	2	2	2	2	2	2	2	2	2	0.0524071	0.91505	0.0427842	0.149146	XP_021758025.1 probable phospholipid hydroperoxide glutathione peroxidase [Chenopodium quinoa]	Glutathione peroxidase	AT4G31870.1 glutathione peroxidase 7	sp|Q9SZ54|GPX7_ARATH Putative glutathione peroxidase 7, chloroplastic
25.1217	24.9009	24.9261	25.1155		25.4713	25.358	25.606	25.5256				+	C_S	8	8	8	36.1	36.1	36.1	37.991	0	50.552	590160000	32	7	6	8	8	8	6	8	7	7	6	8	8	8	6	8	7	3.01682	0.0054218	-0.474204	-6.003	XP_021728586.1 uncharacterized protein LOC110695668 [Chenopodium quinoa]	altered inheritance of mitochondria protein 32-like	AT5G40510.2 Sucrase/ferredoxin-like family protein	sp|C5DDQ4|AIM32_LACTC Altered inheritance of mitochondria protein 32
25.1321	25.0481	25.5804	24.2838		22.8207	22.664	23.0952	22.8269				+	C_S	4	4	4	8.6	8.6	8.6	79.419	0	37.511	236900000	13	4	4	4	4	2	2	2	3	4	4	4	4	2	2	2	3	3.5729	0.002243	2.15939	7.61435	XP_021753247.1 monosaccharide-sensing protein 2-like [Chenopodium quinoa];XP_021753246.1 monosaccharide-sensing protein 2-like [Chenopodium quinoa];XP_021713747.1 monosaccharide-sensing protein 2-like [Chenopodium quinoa];XP_021713739.1 monosaccharide-sens	monosaccharide-sensing protein 2	AT4G35300.10 tonoplast monosaccharide transporter2	sp|Q8LPQ8|MSSP2_ARATH Monosaccharide-sensing protein 2
24.7386	24.7216	25.1987	25.3782		25.2091	25.1899	25.9666	25.5776						15	15	3	62.7	62.7	18.3	36.388	0	32.005	681370000	55	12	11	13	11	13	12	12	13	2	1	2	2	2	1	2	3	0.991987	0.183375	-0.476551	-1.92987	XP_021751883.1 eukaryotic translation initiation factor 3 subunit I-like [Chenopodium quinoa]	Eukaryotic translation initiation factor 3 subunit I	AT2G46290.1 Transducin/WD40 repeat-like superfamily protein	sp|Q38884|EIF3I_ARATH Eukaryotic translation initiation factor 3 subunit I
24.7894	24.6462	25.5123	25.0885		25.2309	25.0499	25.0646	25.41						9	3	3	45.4	11.5	11.5	24.143	0	5.7084	538010000	28	3	3	3	3	3	3	3	3	3	3	3	3	3	3	3	3	0.373516	0.536058	-0.179737	-0.859364	XP_021764833.1 peroxiredoxin-2E, chloroplastic-like [Chenopodium quinoa]	Peroxiredoxin, putative	AT3G52960.1 Thioredoxin superfamily protein	sp|Q949U7|PRX2E_ARATH Peroxiredoxin-2E, chloroplastic
24.9006	24.8873	25.0128	25.2094		24.1244	24.3728	24.0354	24.142				+	C_S	8	8	8	39.2	39.2	39.2	31.309	0	13.746	380560000	27	7	8	8	8	8	7	8	7	7	8	8	8	8	7	8	7	3.7073	0.00179685	0.833901	8.05257	XP_021768197.1 bifunctional protein FolD 2 [Chenopodium quinoa];XP_021765646.1 bifunctional protein FolD 2-like [Chenopodium quinoa]	Bifunctional protein FolD	AT3G12290.1 Amino acid dehydrogenase family protein	sp|Q9LHH7|FOLD2_ARATH Bifunctional protein FolD 2
24.9154	24.7557	25.0285	25.2897		24.7325	24.6099	25.2226	24.6065						5	5	5	64.2	64.2	64.2	9.0244	0	25.491	491860000	30	5	5	5	5	5	5	5	5	5	5	5	5	5	5	5	5	0.508727	0.424449	0.204478	1.10889	YP_009380181.1 PsaC (chloroplast) [Chenopodium quinoa];ARV87407.1 photosystem I subunit VII (chloroplast) [Chenopodium quinoa];ARS00983.1 PsaC (chloroplast) [Chenopodium quinoa]	#N/A	#N/A	#N/A
24.9377	24.7209	24.9842	25.3341		24.8853	24.8603	25.1807	25.103						7	7	1	46.4	46.4	7.1	18.546	0	25.267	544880000	30	7	6	6	6	6	5	7	6	1	1	1	1	1	1	1	1	0.0299647	0.951071	-0.0130658	-0.0872259	XP_021733485.1 uncharacterized protein LOC110700278 [Chenopodium quinoa]	2Fe-2S ferredoxin-like	AT3G07480.1 2Fe-2S ferredoxin-like superfamily protein	sp|P37193|ADXH_DROME Adrenodoxin-like protein, mitochondrial
25.1182	25.0242	24.8431	24.9751		25.8686	25.7858	25.9958	25.6963				+	C_S	7	7	7	46.9	46.9	46.9	23.913	0	64.281	730190000	40	6	6	6	6	7	6	5	6	6	6	6	6	7	6	5	6	4.20778	0.000856739	-0.846467	-9.88195	XP_021757273.1 thylakoid lumenal 15 kDa protein 1, chloroplastic-like [Chenopodium quinoa];XP_021769042.1 thylakoid lumenal 15 kDa protein 1, chloroplastic-like [Chenopodium quinoa]	Pentapeptide repeat-containing protein	AT2G44920.2 Tetratricopeptide repeat (TPR)-like superfamily protein	sp|O22160|TL15A_ARATH Thylakoid lumenal 15 kDa protein 1, chloroplastic
25.2354	24.8806	24.6089	25.2216		25.6984	25.575	25.7566	25.3507				+	C_S	11	11	4	40.4	40.4	22	41.982	0	31.161	737340000	37	6	6	9	9	9	9	10	10	2	3	4	3	4	4	4	4	1.87888	0.0387855	-0.608559	-3.47538	XP_021758447.1 aldose 1-epimerase-like [Chenopodium quinoa]	Aldose 1-epimerase	AT3G47800.1 Galactose mutarotase-like superfamily protein	sp|Q5EA79|GALM_BOVIN Aldose 1-epimerase
24.765	24.8703	24.8633	25.4039		24.9649	25.2423	25.5265	25.3265						10	5	5	45.7	16.1	16.1	33.975	0	11.771	600210000	37	5	5	5	5	5	5	5	5	5	5	5	5	5	5	5	5	0.768741	0.265502	-0.289419	-1.55768	XP_021756556.1 thioredoxin-like protein CDSP32, chloroplastic [Chenopodium quinoa]	Thioredoxin	AT1G76080.1 chloroplastic drought-induced stress protein of 32 kD	sp|Q9SGS4|CDSP_ARATH Thioredoxin-like protein CDSP32, chloroplastic
24.9973	24.8513	24.6842	25.3592		24.8624	24.8594	24.9437	24.5072						5	5	2	53.5	53.5	16.9	15.392	0	48.221	499250000	34	4	4	3	5	5	5	4	4	2	2	1	2	2	2	2	1	0.468356	0.456134	0.17983	1.03602	XP_021742261.1 pathogenesis-related protein PR-4-like [Chenopodium quinoa]	pathogenesis-related protein PR-4	AT3G04720.1 pathogenesis-related 4	sp|P32045|PRP2_SOLLC Pathogenesis-related protein P2
25.0456	24.649	25.0082	25.1859		25.1434	25.1715	25.6144	25.2053						8	8	8	43.8	43.8	43.8	30.152	0	41.034	660120000	41	8	7	7	7	7	8	7	7	8	7	7	7	7	8	7	7	1.00707	0.179163	-0.311456	-1.95492	YP_009380192.1 ribosomal protein L2 (chloroplast) [Chenopodium quinoa];YP_009380172.1 ribosomal protein L2 (chloroplast) [Chenopodium quinoa];ARV87418.1 ribosomal protein L2 (chloroplast) [Chenopodium quinoa];ARV87398.1 ribosomal protein L2 (chloroplast) [	#N/A	#N/A	#N/A
24.7184	24.6533	25.3761	25.0891		25.2072	25.154	25.8665	25.395						16	16	2	46.5	46.5	6.9	55.933	0	41.58	632250000	46	10	11	13	12	9	10	14	9	1	1	2	1	1	1	2	1	0.978476	0.187018	-0.446441	-1.90744	XP_021776494.1 glucose-1-phosphate adenylyltransferase small subunit, chloroplastic/amyloplastic [Chenopodium quinoa]	Glucose-1-phosphate adenylyltransferase	AT5G48300.1 ADP glucose pyrophosphorylase 1	sp|P55232|GLGS_BETVU Glucose-1-phosphate adenylyltransferase small subunit, chloroplastic/amyloplastic
24.9335	25.0945	24.8154	24.9769		25.781	25.6784	25.8107	25.6492				+	C_S	9	9	2	50.2	50.2	16.2	28.985	0	36.514	734360000	42	7	6	7	7	8	7	8	7	2	2	1	2	2	2	2	2	4.50284	0.000534696	-0.774763	-11.1265	XP_021745859.1 psbP domain-containing protein 6, chloroplastic-like [Chenopodium quinoa]	Photosystem II reaction center PsbP family protein	AT3G56650.1 thylakoid lumenal protein (Mog1/PsbP/DUF1795-like photosystem II reaction center PsbP family protein)	sp|Q9LXX5|PPD6_ARATH PsbP domain-containing protein 6, chloroplastic
25.0221	24.953	24.9039	24.9261		24.8908	24.8747	24.9059	24.9884						11	10	3	52.6	52.6	16.4	40.081	0	68.146	487240000	50	8	7	7	7	9	7	10	6	3	3	3	3	3	3	3	3	0.453524	0.467984	0.0363417	1.00894	XP_021723030.1 pyruvate dehydrogenase E1 component subunit beta-1, mitochondrial-like [Chenopodium quinoa];XP_021723029.1 pyruvate dehydrogenase E1 component subunit beta-1, mitochondrial-like [Chenopodium quinoa]	Pyruvate dehydrogenase E1 component subunit beta	AT5G50850.1 Transketolase family protein	sp|Q38799|ODPB1_ARATH Pyruvate dehydrogenase E1 component subunit beta-1, mitochondrial
24.6401	24.6837	25.1577	25.3177		23.7532	23.687	24.5503	23.7535				+	C_S	6	6	6	31.1	31.1	31.1	15.748	0	11.278	378200000	35	5	6	6	6	5	5	6	5	5	6	6	6	5	5	6	5	2.05042	0.0292381	1.01381	3.80611	XP_021757157.1 60S ribosomal protein L27-2-like [Chenopodium quinoa];XP_021736162.1 60S ribosomal protein L27-2-like [Chenopodium quinoa];XP_021730626.1 60S ribosomal protein L27-2-like [Chenopodium quinoa];XP_021729836.1 60S ribosomal protein L27-1-like [	60S ribosomal protein L27	AT3G22230.1 Ribosomal L27e protein family	sp|Q8LCL3|RL272_ARATH 60S ribosomal protein L27-2
24.9321	25.1522	24.9215	24.7738		25.0077	24.8746	24.8603	25.2552						7	7	7	28.5	28.5	28.5	48.648	0	47.39	456880000	37	6	6	5	7	6	6	7	5	6	6	5	7	6	6	7	5	0.176542	0.749905	-0.0545382	-0.453725	XP_021763310.1 ras GTPase-activating protein-binding protein 2-like isoform X3 [Chenopodium quinoa];XP_021763307.1 ras GTPase-activating protein-binding protein 2-like isoform X1 [Chenopodium quinoa];XP_021722183.1 ras GTPase-activating protein-binding pro	RNA binding protein	AT5G43960.1 Nuclear transport factor 2 (NTF2) family protein with RNA binding (RRM-RBD-RNP motifs) domain-containing protein	sp|O94260|G3BP_SCHPO Putative G3BP-like protein
24.7785	24.6027	25.1984	25.1935		24.3616	24.1634	24.938	24.5772						6	6	1	58.8	58.8	13.4	10.567	0	12.86	468260000	29	4	4	5	6	6	6	6	6	1	1	1	1	1	1	1	1	0.995799	0.182626	0.4332	1.9362	XP_021772215.1 10 kDa chaperonin, mitochondrial-like [Chenopodium quinoa]	10 kDa chaperonin-like	AT1G14980.1 chaperonin 10	sp|P34893|CH10_ARATH 10 kDa chaperonin, mitochondrial
24.9083	24.8199	24.9228	25.1122		25.2964	25.2774	25.5606	25.3274				+	C_S	9	9	9	33.1	33.1	33.1	35.563	0	20.5	627640000	53	8	6	7	9	8	8	9	8	8	6	7	9	8	8	9	8	2.48351	0.0135708	-0.424632	-4.71212	XP_021745440.1 peptidyl-prolyl cis-trans isomerase CYP28, chloroplastic-like [Chenopodium quinoa];XP_021741874.1 peptidyl-prolyl cis-trans isomerase CYP28, chloroplastic-like [Chenopodium quinoa]	Peptidyl-prolyl cis-trans isomerase	AT5G35100.1 Cyclophilin-like peptidyl-prolyl cis-trans isomerase family protein	sp|O65220|CPY28_ARATH Peptidyl-prolyl cis-trans isomerase CYP28, chloroplastic
25.4509	24.9074	24.6475	24.7536		26.2432	25.9486	25.6254	25.9167				+	C_S	13	13	4	54.7	54.7	20.5	43.821	0	83.344	814930000	39	9	7	9	13	9	10	12	10	2	1	1	4	1	1	4	2	2.40719	0.0153417	-0.99362	-4.54423	XP_021733477.1 uncharacterized protein LOC110700270 [Chenopodium quinoa]	Alpha/beta fold hydrolase	AT4G12830.1 alpha/beta-Hydrolases superfamily protein	sp|P64304|DHMA2_MYCBO Haloalkane dehalogenase 2
24.9856	25.0519	24.6591	25.0159		25.4238	25.4036	25.3437	25.2945				+	C_S	15	14	4	38.7	35.9	11.1	53.882	0	64.329	603860000	55	10	7	9	9	10	12	14	12	1	0	1	1	2	2	4	3	2.43133	0.0148023	-0.438289	-4.59693	XP_021757554.1 monodehydroascorbate reductase 5, mitochondrial-like [Chenopodium quinoa]	Monodehydroascorbate reductase	AT1G63940.2 monodehydroascorbate reductase 6	sp|P92947|MDAR_ARATH Monodehydroascorbate reductase, chloroplastic/mitochondrial
24.9396	24.931	25.0354	24.7864		24.6827	24.8068	24.762	24.9999						24	8	7	35.1	13.5	12.4	109.92	0	47.469	443250000	24	7	5	7	5	7	7	8	6	6	4	6	5	6	6	7	5	0.617975	0.350528	0.11026	1.30094	XP_021751652.1 alpha-1,4 glucan phosphorylase L isozyme, chloroplastic/amyloplastic-like [Chenopodium quinoa]	Alpha-1,4 glucan phosphorylase	AT3G29320.1 Glycosyl transferase%2C family 35	sp|P27598|PHSL_IPOBA Alpha-1,4 glucan phosphorylase L isozyme, chloroplastic/amyloplastic
24.6664	24.7246	25.0962	25.2047		26.2402	26.2225	26.4815	26.353				+	C_S	29	19	2	46.9	33.1	5.1	80.85	0	87.964	1039200000	91	12	12	14	15	17	15	18	16	1	2	2	1	2	2	1	2	4.1273	0.000935433	-1.4013	-9.56507	XP_021765025.1 heat shock protein 83-like [Chenopodium quinoa]	Heat shock protein, putative	AT5G52640.1 heat shock-like protein	sp|P51819|HSP83_IPONI Heat shock protein 83
24.8037	24.8197	24.9353	25.1227		25.2243	25.0854	25.4261	25.2389						11	11	11	32.1	32.1	32.1	44.871	0	31.671	565940000	52	8	6	9	8	10	9	10	9	8	6	9	8	10	9	10	9	1.72227	0.0510582	-0.323327	-3.18502	XP_021757015.1 30S ribosomal protein S1, chloroplastic [Chenopodium quinoa];XP_021751956.1 30S ribosomal protein S1, chloroplastic [Chenopodium quinoa]	30S ribosomal protein S1	AT5G30510.1 ribosomal protein S1	sp|P29344|RR1_SPIOL 30S ribosomal protein S1, chloroplastic
26.2387	21.4357	26.2763	25.7251		26.8531	27.0282	26.393	26.7226						10	2	1	53.6	18.2	8.8	20.351	0	26.979	1354000000	13	2	1	2	2	2	2	1	2	1	0	1	1	1	1	0	1	0.768316	0.265574	-1.83029	-1.55697	XP_021755120.1 ribulose bisphosphate carboxylase small chain 3, chloroplastic-like [Chenopodium quinoa];XP_021763560.1 ribulose bisphosphate carboxylase small chain 3, chloroplastic-like [Chenopodium quinoa]	Ribulose bisphosphate carboxylase small chain	AT1G67090.1 ribulose bisphosphate carboxylase small chain 1A	sp|P16032|RBS1_MESCR Ribulose bisphosphate carboxylase small chain 1, chloroplastic
25.0891	24.8985	24.8497	24.826		24.8387	24.8325	24.5589	24.5581						11	11	11	30.1	30.1	30.1	59.421	0	39.633	460140000	53	7	8	8	8	6	8	10	7	7	8	8	8	6	8	10	7	1.14916	0.139202	0.218758	2.19147	XP_021770840.1 glucose-6-phosphate 1-dehydrogenase, cytoplasmic-like [Chenopodium quinoa];XP_021741175.1 glucose-6-phosphate 1-dehydrogenase, cytoplasmic-like [Chenopodium quinoa]	Glucose-6-phosphate 1-dehydrogenase	AT5G40760.1 glucose-6-phosphate dehydrogenase 6	sp|Q9FJI5|G6PD6_ARATH Glucose-6-phosphate 1-dehydrogenase, cytoplasmic isoform 2
24.8448	24.9874	24.8208	25.0011		23.4108	23.5168	23.618	22.961				+	C_S	7	7	7	40.8	40.8	40.8	29.566	0	30.188	295090000	22	4	3	7	6	4	2	4	4	4	3	7	6	4	2	4	4	4.2601	0.000794484	1.53694	10.093	XP_021746518.1 proteasome subunit beta type-5 [Chenopodium quinoa];XP_021744734.1 proteasome subunit beta type-5 [Chenopodium quinoa]	Proteasome subunit beta type	AT3G26340.1 N-terminal nucleophile aminohydrolases (Ntn hydrolases) superfamily protein	sp|O24361|PSB5_SPIOL Proteasome subunit beta type-5
24.8147	24.8764	24.8117	25.1493		25.9482	25.9862	26.3852	26.1276				+	C_S	10	10	10	35	35	35	46.551	0	73.363	835650000	46	9	8	8	8	9	10	10	9	9	8	8	8	9	10	10	9	4.08744	0.000950875	-1.19877	-9.41155	XP_021716997.1 protease Do-like 1, chloroplastic [Chenopodium quinoa];XP_021714909.1 protease Do-like 1, chloroplastic [Chenopodium quinoa]	2-alkenal reductase	AT3G27925.1 DegP protease 1	sp|O22609|DEGP1_ARATH Protease Do-like 1, chloroplastic
25.0944	24.9671	24.7409	24.8445		24.9239	25.0802	24.7847	24.923						14	14	14	20	20	20	122.41	0	43.08	445150000	45	8	7	9	9	9	10	11	11	8	7	9	9	9	10	11	11	0.0587796	0.904608	-0.0161963	-0.166259	XP_021737446.1 leucine--tRNA ligase, cytoplasmic-like [Chenopodium quinoa];XP_021775884.1 leucine--tRNA ligase, cytoplasmic-like isoform X2 [Chenopodium quinoa];XP_021775883.1 leucine--tRNA ligase, cytoplasmic-like isoform X1 [Chenopodium quinoa];XP_021747	Leucine--tRNA ligase	AT1G09620.1 ATP binding/leucine-tRNA ligases/aminoacyl-tRNA ligase	sp|F4I116|SYLC_ARATH Leucine--tRNA ligase, cytoplasmic
25.1584	25.516	24.4153	24.5374		24.9785	24.8279	24.3445	24.5347						9	9	2	17.6	17.6	5.5	97.586	0	52.908	420050000	26	4	5	7	7	6	5	8	8	1	2	2	2	2	0	2	2	0.339139	0.568742	0.235331	0.79297	XP_021738945.1 aminopeptidase M1-like [Chenopodium quinoa]	Aminopeptidase	AT4G33090.1 aminopeptidase M1	sp|Q8VZH2|APM1_ARATH Aminopeptidase M1
24.8886	24.6631	24.8286	25.2439		24.095	24.0383	24.6836	24.281				+	C_S	8	8	8	47.1	47.1	47.1	28.815	0	21.823	389070000	27	6	7	8	6	7	6	6	7	6	7	8	6	7	6	6	7	1.79449	0.0451158	0.631619	3.31765	XP_021775846.1 gamma carbonic anhydrase-like 2, mitochondrial [Chenopodium quinoa];XP_021758435.1 gamma carbonic anhydrase-like 2, mitochondrial [Chenopodium quinoa]	Gamma carbonic anhydrase-like 2, mitochondrial	AT3G48680.1 gamma carbonic anhydrase-like 2	sp|Q9SMN1|GCAL2_ARATH Gamma carbonic anhydrase-like 2, mitochondrial
24.886	25.2269	24.6257	24.8817		24.8736	25.1013	24.4138	24.6956						10	10	3	16.7	16.7	4.8	101.16	0	33.738	427330000	47	8	7	6	8	6	5	7	5	2	1	2	2	1	2	2	2	0.293942	0.615692	0.133976	0.703299	XP_021726756.1 alpha-glucosidase-like [Chenopodium quinoa]	Alpha-glucosidase	AT5G11720.1 Glycosyl hydrolases family 31 protein	sp|O04893|AGLU_SPIOL Alpha-glucosidase
24.9066	24.9224	24.8887	24.8944		25.0079	24.8567	25.0463	25.0911						9	8	8	36.9	34	34	46.569	0	39.514	468620000	36	6	6	7	5	5	4	7	6	6	6	7	5	5	4	7	6	0.971272	0.189227	-0.0974379	-1.89547	XP_021775401.1 26S proteasome regulatory subunit 6B homolog [Chenopodium quinoa];XP_021763135.1 26S proteasome regulatory subunit 6B homolog [Chenopodium quinoa]	26S protease regulatory subunit 6b, putative	AT5G58290.1 regulatory particle triple-A ATPase 3	sp|P54778|PRS6B_SOLTU 26S proteasome regulatory subunit 6B homolog
25.0851	25.2381	24.7161	24.5502		24.8732	24.9221	24.6876	25.1053						6	6	6	34.3	34.3	34.3	43.473	0	53.493	436670000	35	4	4	5	5	5	5	6	5	4	4	5	5	5	5	6	5	0.000547748	0.99874	0.000298023	0.00164663	XP_021767383.1 UDP-D-apiose/UDP-D-xylose synthase 2 [Chenopodium quinoa];XP_021732837.1 UDP-D-apiose/UDP-D-xylose synthase 2-like [Chenopodium quinoa]	UDP-D-apiose/UDP-D-xylose synthase	AT1G08200.1 UDP-D-apiose/UDP-D-xylose synthase 2	sp|Q9SGE0|AXS2_ARATH UDP-D-apiose/UDP-D-xylose synthase 2
25.0199	24.8143	24.8616	24.893		24.7034	24.8049	24.9803	24.9176						11	11	1	41.1	41.1	5.1	42.227	0	41.622	485160000	48	8	7	8	8	9	10	8	9	1	1	1	1	1	1	1	1	0.246224	0.667463	0.0456505	0.605141	XP_021735305.1 uncharacterized protein LOC110701987 [Chenopodium quinoa]	aspartate-semialdehyde dehydrogenase	AT1G14810.1 semialdehyde dehydrogenase family protein	sp|Q55512|DHAS_SYNY3 Aspartate-semialdehyde dehydrogenase
24.8703	24.8705	25.0076	24.832		24.7642	24.6704	24.9974	24.7356						26	3	3	62.7	7.8	7.8	57.142	0	16.567	469270000	30	3	3	3	3	3	3	3	3	3	3	3	3	3	3	3	3	0.602117	0.360517	0.103199	1.27345	XP_021774127.1 transketolase, chloroplastic-like, partial [Chenopodium quinoa]	Transketolase 1	AT3G60750.1 Transketolase	sp|O20250|TKTC_SPIOL Transketolase, chloroplastic
24.8371	24.5005	24.9903	25.2479		24.9121	24.3578	25.2037	24.1722						10	10	10	83.6	83.6	83.6	16.685	0	35.455	548890000	34	5	6	8	7	5	4	7	7	5	6	8	7	5	4	7	7	0.349458	0.558543	0.232483	0.813053	XP_021735190.1 ubiquitin-conjugating enzyme E2 variant 1D-like [Chenopodium quinoa];XP_021724506.1 ubiquitin-conjugating enzyme E2 variant 1D-like isoform X2 [Chenopodium quinoa];XP_021724505.1 ubiquitin-conjugating enzyme E2 variant 1C-like isoform X1 [Ch	Ubiquitin-conjugating enzyme, E2	AT2G36060.2 MMS ZWEI homologue 3	sp|Q9SVD7|UEV1D_ARATH Ubiquitin-conjugating enzyme E2 variant 1D
24.7787	24.9151	24.9941	24.8724		24.6983	24.5241	24.8617	24.7049						9	9	9	37.4	37.4	37.4	34.25	0	44.272	403030000	22	6	6	6	7	7	6	8	7	6	6	6	7	7	6	8	7	1.23971	0.119968	0.19283	2.34331	XP_021731988.1 hydroxyphenylpyruvate reductase [Chenopodium quinoa];XP_021736563.1 uncharacterized protein LOC110703121 [Chenopodium quinoa]	Glyoxylate reductase	AT1G79870.1 D-isomer specific 2-hydroxyacid dehydrogenase family protein	sp|Q65CJ7|HPPR_PLESU Hydroxyphenylpyruvate reductase
24.8494	24.467	25.1427	25.0977		23.7943	23.7157	24.4677	24.2118				+	C_S	12	12	5	17.4	17.4	7.1	102.6	0	22.67	331840000	39	10	11	12	11	9	10	8	8	4	4	5	5	3	3	3	3	1.93133	0.0353162	0.841837	3.57502	XP_021716133.1 uncharacterized protein LOC110684048 isoform X2 [Chenopodium quinoa];XP_021716132.1 uncharacterized protein LOC110684048 isoform X2 [Chenopodium quinoa];XP_021716131.1 uncharacterized protein LOC110684048 isoform X1 [Chenopodium quinoa]	DCD (Development and Cell Death) domain protein	AT2G32910.1 DCD (Development and Cell Death) domain protein	sp|P37707|B2_DAUCA B2 protein
25.019	25.0003	24.7374	24.7995		24.7431	24.7104	24.6944	24.8674						17	17	17	21.1	21.1	21.1	130.11	0	53.496	444500000	51	10	11	11	15	10	7	15	11	10	11	11	15	10	7	15	11	0.835585	0.237225	0.135227	1.66968	XP_021748064.1 carbamoyl-phosphate synthase large chain, chloroplastic-like [Chenopodium quinoa];XP_021717585.1 carbamoyl-phosphate synthase large chain, chloroplastic-like [Chenopodium quinoa]	Carbamoyl-phosphate synthase large chain	AT1G29900.1 carbamoyl phosphate synthetase B	sp|Q42601|CARB_ARATH Carbamoyl-phosphate synthase large chain, chloroplastic
25.0416	24.9282	24.4429	25.1096		24.9167	24.8353	24.9585	25.0307						13	13	13	32	32	32	64.429	0	41.531	476620000	30	9	8	8	13	10	10	12	10	9	8	8	13	10	10	12	10	0.13203	0.804066	-0.0547137	-0.350624	XP_021762586.1 proline--tRNA ligase, cytoplasmic-like [Chenopodium quinoa];XP_021725227.1 proline--tRNA ligase, cytoplasmic-like [Chenopodium quinoa];XP_021774641.1 proline--tRNA ligase, cytoplasmic-like [Chenopodium quinoa]	Proline--tRNA ligase	AT3G62120.1 Class II aaRS and biotin synthetases superfamily protein	sp|Q9M1R2|SYPC_ARATH Proline--tRNA ligase, cytoplasmic
24.8114	25.6808	24.4586	24.5667		25.4367	25.3681	25.0131	25.327						15	15	1	38.8	38.8	5.5	66.688	0	41.557	621100000	30	7	5	9	12	8	9	12	9	1	1	1	1	1	1	1	1	0.670083	0.317885	-0.406841	-1.39052	XP_021738321.1 DEAD-box ATP-dependent RNA helicase 37-like [Chenopodium quinoa];XP_021738320.1 DEAD-box ATP-dependent RNA helicase 37-like [Chenopodium quinoa]	ATP dependent RNA helicase	AT2G42520.1 P-loop containing nucleoside triphosphate hydrolases superfamily protein	sp|Q84W89|RH37_ARATH DEAD-box ATP-dependent RNA helicase 37
24.9975	24.6569	25.0493	24.8113		24.5654	24.3397	24.6136	24.4661				+	C_S	8	8	1	19.7	19.7	1.8	62.49	0	37.061	424470000	42	8	6	8	8	7	5	8	7	1	1	1	1	1	1	1	1	1.90757	0.036947	0.382527	3.52973	XP_021735409.1 nucleolin 1-like [Chenopodium quinoa]	RNA binding protein	AT3G18610.1 nucleolin like 2	sp|Q7XTT4|NUCL2_ORYSJ Nucleolin 2
24.8959	24.8803	24.732	24.9877		25.3282	25.1012	25.1184	24.9779						12	12	2	36.6	36.6	6.1	56.994	0	48.395	532930000	29	9	8	9	10	9	10	11	10	2	2	2	2	2	2	2	2	1.54278	0.0698306	-0.257462	-2.86386	XP_021718960.1 aldehyde dehydrogenase family 2 member B4, mitochondrial-like isoform X3 [Chenopodium quinoa];XP_021718959.1 aldehyde dehydrogenase family 2 member B4, mitochondrial-like isoform X2 [Chenopodium quinoa];XP_021718958.1 aldehyde dehydrogenase	Aldehyde dehydrogenase, putative	AT3G48000.1 aldehyde dehydrogenase 2B4	sp|Q9SU63|AL2B4_ARATH Aldehyde dehydrogenase family 2 member B4, mitochondrial
24.9651	24.6606	24.8728	24.989		24.9672	25.0991	24.9432	24.9608						11	11	11	37	37	37	39.335	0	29.943	493920000	44	9	8	10	10	9	8	10	9	9	8	10	10	9	8	10	9	0.708609	0.295702	-0.120715	-1.45613	XP_021772768.1 protein disulfide-isomerase like 2-1-like [Chenopodium quinoa];XP_021742662.1 protein disulfide-isomerase like 2-1-like [Chenopodium quinoa]	Thioredoxin/protein disulfide isomerase	AT2G47470.1 thioredoxin family protein	sp|P38661|PDIA6_MEDSA Probable protein disulfide-isomerase A6
24.9284	24.8054	24.658	25.0925		25.6612	25.6989	25.8947	25.6049				+	C_S	19	19	4	28.1	28.1	7.8	114.98	0	61.923	697360000	48	9	10	11	13	13	14	15	14	3	3	3	4	4	4	4	4	3.55523	0.00230966	-0.843896	-7.55828	XP_021762464.1 probable alpha-mannosidase At5g13980 [Chenopodium quinoa]	Alpha-mannosidase	AT5G13980.1 Glycosyl hydrolase family 38 protein	sp|Q8LPJ3|MANA2_ARATH Probable alpha-mannosidase At5g13980
24.7589	24.7677	24.9952	24.9477		25.7638	25.6279	25.9703	25.7023				+	C_S	12	12	12	24.4	24.4	24.4	58.884	0	42.159	748600000	66	11	7	10	11	9	8	10	9	11	7	10	11	9	8	10	9	4.08772	0.000950875	-0.898693	-9.4126	XP_021773197.1 flowering locus K homology domain-like isoform X3 [Chenopodium quinoa];XP_021773196.1 flowering locus K homology domain-like isoform X2 [Chenopodium quinoa];XP_021773195.1 flowering locus K homology domain-like isoform X1 [Chenopodium quinoa	K Homology domain-containing protein	AT3G04610.1 RNA-binding KH domain-containing protein	sp|Q9SR13|FLK_ARATH Flowering locus K homology domain
25.0846	24.9585	24.7448	24.6722		25.5902	25.0229	25.5187	25.3039						17	5	5	39	14.8	14.8	82.703	0	39.065	561060000	32	3	3	3	3	5	5	5	3	3	3	3	3	5	5	5	3	1.67857	0.0550473	-0.493921	-3.10575	XP_021759516.1 subtilisin-like protease SBT1.7 [Chenopodium quinoa]	Subtilisin-like protease	AT5G67360.1 Subtilase family protein	sp|O65351|SBT17_ARATH Subtilisin-like protease SBT1.7
24.6984	24.6032	25.0716	25.0798		25.6238	25.6854	26.0284	25.667				+	C_S	5	5	3	19.4	19.4	9.8	51.517	0	101.1	752400000	50	3	3	5	5	5	5	5	5	1	1	3	3	3	3	3	3	2.90578	0.00650125	-0.887927	-5.7158	XP_021714574.1 low-temperature-induced cysteine proteinase-like [Chenopodium quinoa]	Cysteine proteinase	AT1G47128.1 Granulin repeat cysteine protease family protein	sp|P43297|RD21A_ARATH Cysteine proteinase RD21A
25.1059	24.7251	24.583	25.03		23.3898	23.1393	23.2812	23.1261				+	C_S	4	4	1	31.1	31.1	8.2	21.915	0	8.902	263510000	28	3	4	4	3	3	4	4	4	1	1	1	1	1	1	1	1	4.6321	0.000470433	1.62685	11.7157	XP_021735870.1 remorin-like [Chenopodium quinoa]	Remorin	AT3G61260.1 Remorin family protein	sp|P93788|REMO_SOLTU Remorin
25.0572	24.9952	24.6962	24.6889		25.1312	25.0632	25.1655	25.0546						8	8	8	36	36	36	32.747	0	36.484	510590000	39	5	5	6	6	5	6	6	6	5	5	6	6	5	6	6	6	1.28706	0.110401	-0.244234	-2.42325	XP_021755152.1 50S ribosomal protein L3, chloroplastic [Chenopodium quinoa]	50S ribosomal protein L3	AT2G43030.1 Ribosomal protein L3 family protein	sp|P82191|RK3_SPIOL 50S ribosomal protein L3, chloroplastic
24.699	25.3425	24.673	24.6992		25.332	25.7634	25.3954	25.5237				+	C_S	19	9	9	56.8	35.7	35.7	49.744	0	46.268	547470000	31	7	6	8	8	7	7	7	9	7	6	8	8	7	7	7	9	1.8605	0.0400344	-0.650196	-3.44077	XP_021761656.1 tubulin alpha-2 chain-like [Chenopodium quinoa];XP_021733809.1 tubulin alpha-2 chain-like [Chenopodium quinoa]	Tubulin alpha chain	AT1G04820.1 tubulin alpha-4 chain	sp|P46259|TBA1_PEA Tubulin alpha-1 chain
24.0366	25.1091	24.8327	25.4308		25.6304	25.8327	26.0592	26.0299				+	C_S	5	2	2	51.8	23.6	23.6	12.589	0	39.573	1145100000	96	2	2	2	2	2	2	2	2	2	2	2	2	2	2	2	2	1.78264	0.0460108	-1.03578	-3.29574	XP_021737752.1 abscisic stress-ripening protein 2-like [Chenopodium quinoa]	Abscisic stress ripening	AT1G60610.1 SBP (S-ribonuclease binding protein) family protein	sp|P37219|ASR2_SOLLC Abscisic stress-ripening protein 2
24.8715	25.0499	24.7594	24.7129		24.5676	24.3808	24.4657	24.6038				+	C_S	7	7	7	31.1	31.1	31.1	39.052	0	28.88	386910000	41	6	7	7	7	6	5	7	6	6	7	7	7	6	5	7	6	2.04936	0.0292381	0.343929	3.80402	XP_021745805.1 eukaryotic translation initiation factor 3 subunit H-like [Chenopodium quinoa];XP_021748977.1 eukaryotic translation initiation factor 3 subunit H [Chenopodium quinoa]	Eukaryotic translation initiation factor 3 subunit H	AT1G10840.1 translation initiation factor 3 subunit H1	sp|Q9C5Z2|EIF3H_ARATH Eukaryotic translation initiation factor 3 subunit H
24.6993	24.7588	24.7109	25.2204		24.6248	24.7616	25.2032	24.8345						2	2	2	34.9	34.9	34.9	11.931	0	25.592	500330000	27	2	2	2	2	2	2	2	1	2	2	2	2	2	2	2	1	0.0166612	0.971003	-0.00864935	-0.0491922	XP_021759952.1 abscisic stress-ripening protein 3-like [Chenopodium quinoa];XP_021735594.1 abscisic stress-ripening protein 3-like [Chenopodium quinoa];XP_021735593.1 abscisic stress-ripening protein 3-like [Chenopodium quinoa]	Abscisic stress ripening	AT3G13220.1 ABC-2 type transporter family protein	sp|P37219|ASR2_SOLLC Abscisic stress-ripening protein 2
24.8215	24.7342	24.814	24.9848		24.2876	24.4286	24.6573	24.6749						10	10	1	32.9	32.9	2.4	54.197	0	43.982	419310000	44	5	6	8	8	6	7	9	8	0	0	0	0	0	1	0	0	1.64385	0.0578983	0.326501	3.04331	XP_021726933.1 3-isopropylmalate dehydratase large subunit, chloroplastic-like isoform X1 [Chenopodium quinoa];XP_021726934.1 3-isopropylmalate dehydratase large subunit, chloroplastic-like isoform X2 [Chenopodium quinoa]	3-isopropylmalate dehydratase large subunit-like	AT4G13430.1 isopropyl malate isomerase large subunit 1	sp|Q94AR8|LEUC_ARATH 3-isopropylmalate dehydratase large subunit, chloroplastic
24.7258	24.8691	24.9971	24.7485		25.8841	26.0644	26.0243	25.8703				+	C_S	4	4	2	17.9	17.9	6.1	19.862	0	15.855	789930000	37	4	4	4	4	4	4	4	4	2	2	2	2	2	2	2	2	5.11306	0.000244013	-1.12564	-14.1732	XP_021715590.1 non-specific lipid transfer protein GPI-anchored 2-like [Chenopodium quinoa];XP_021715255.1 non-specific lipid transfer protein GPI-anchored 2-like [Chenopodium quinoa]	Non-specific lipid-transfer protein-like protein	AT3G43720.1 Bifunctional inhibitor/lipid-transfer protein/seed storage 2S albumin superfamily protein	sp|Q9LZH5|LTPG2_ARATH Non-specific lipid transfer protein GPI-anchored 2
24.9846	24.8121	24.7169	24.806		24.6406	24.7224	24.5883	24.6898						12	12	3	24.9	24.9	4.2	86.296	0	51.721	410770000	28	7	6	10	11	7	9	8	8	2	2	3	3	1	2	2	2	1.44044	0.0834802	0.169636	2.68547	XP_021765104.1 uncharacterized protein LOC110729640 isoform X2 [Chenopodium quinoa];XP_021765103.1 uncharacterized protein LOC110729640 isoform X1 [Chenopodium quinoa]	S-layer domain protein	AT5G23890.1 GPI-anchored adhesin-like protein	sp|Q8IDX6|RBP2A_PLAF7 Reticulocyte-binding protein 2 homolog a
24.8309	24.4248	25.0491	24.9789		25.5979	25.4044	25.8175	25.5135				+	C_S	23	8	8	63.1	24.9	24.9	47.345	0	68.721	674830000	60	6	5	5	6	6	7	7	6	6	5	5	6	6	7	7	6	2.4442	0.0145286	-0.762372	-4.62518	XP_021750609.1 alpha-galactosidase-like isoform X1 [Chenopodium quinoa];XP_021750610.1 alpha-galactosidase-like isoform X2 [Chenopodium quinoa]	Alpha-galactosidase	AT5G08370.1 alpha-galactosidase 2	sp|Q42656|AGAL_COFAR Alpha-galactosidase
24.9002	24.8516	24.5445	24.9781		24.1437	24.2316	23.9767	23.8507				+	C_S	6	6	6	14.5	14.5	14.5	62.44	0	38.012	312310000	21	6	6	6	6	4	3	5	5	6	6	6	6	4	3	5	5	3.02386	0.00537597	0.767944	6.02156	XP_021774125.1 acetate/butyrate--CoA ligase AAE7, peroxisomal-like [Chenopodium quinoa];XP_021725023.1 acetate/butyrate--CoA ligase AAE7, peroxisomal-like [Chenopodium quinoa];XP_021730257.1 acetate/butyrate--CoA ligase AAE7, peroxisomal-like [Chenopodium	Acyl-CoA synthetase	AT3G16910.1 acyl-activating enzyme 7	sp|Q8VZF1|AEE7_ARATH Acetate/butyrate--CoA ligase AAE7, peroxisomal
24.8813	24.7566	24.9023	24.7331		25.3054	25.3636	25.3334	25.2605				+	C_S	11	11	4	39.3	39.3	15.4	41.288	0	55.269	566060000	41	5	5	6	7	8	6	11	10	1	2	2	3	3	2	4	4	4.31649	0.000707041	-0.497413	-10.325	XP_021742584.1 2-methylene-furan-3-one reductase-like [Chenopodium quinoa]	Alcohol dehydrogenase	AT1G23740.1 Oxidoreductase%2C zinc-binding dehydrogenase family protein	sp|K4BW79|ENOX_SOLLC 2-methylene-furan-3-one reductase
24.6155	24.897	24.8795	24.8716		24.337	24.4878	24.7881	24.6228						8	8	8	29.3	29.3	29.3	39.213	0	29.116	375850000	34	6	7	8	8	6	7	4	6	6	7	8	8	6	7	4	6	1.15023	0.138984	0.25701	2.19325	XP_021736304.1 50S ribosomal protein L1, chloroplastic [Chenopodium quinoa];XP_021739312.1 50S ribosomal protein L1, chloroplastic-like [Chenopodium quinoa]	50S ribosomal protein L1	AT3G63490.1 Ribosomal protein L1p/L10e family	sp|Q9LE95|RK1_SPIOL 50S ribosomal protein L1, chloroplastic
24.7893	24.6526	24.8854	24.9135		23.5703	23.5537	23.5266	23.4344				+	C_S	4	4	4	52.3	52.3	52.3	12.375	0	16.671	268580000	31	4	4	4	4	4	4	4	4	4	4	4	4	4	4	4	4	5.9241	9.70292e-05	1.28894	19.4647	XP_021720641.1 60S ribosomal protein L30 [Chenopodium quinoa];XP_021715577.1 60S ribosomal protein L30 [Chenopodium quinoa]	60S ribosomal protein L30	AT1G36240.1 Ribosomal protein L7Ae/L30e/S12e/Gadd45 family protein	sp|O49884|RL30_LUPLU 60S ribosomal protein L30
24.3163	24.4487	24.9935	25.4747		23.6683	23.8348	24.1675	23.976						7	6	6	38.3	31.7	31.7	33.084	0	17.143	323320000	25	4	4	6	6	4	6	5	5	4	4	6	6	4	6	5	5	1.69222	0.0538857	0.896646	3.13044	XP_021757407.1 probable xyloglucan endotransglucosylase/hydrolase protein 6 [Chenopodium quinoa]	Xyloglucan endotransglucosylase/hydrolase	AT5G65730.1 xyloglucan endotransglucosylase/hydrolase 6	sp|Q8LF99|XTH6_ARATH Probable xyloglucan endotransglucosylase/hydrolase protein 6
24.4237	24.3571	25.5006	24.8943		24.1731	23.9832	25.0576	24.0701						5	5	1	57.3	57.3	15.6	10.858	0	21.708	371160000	14	5	4	4	4	4	5	4	5	1	1	1	1	1	1	1	1	0.619695	0.349427	0.47295	1.30391	XP_021759005.1 small ubiquitin-related modifier 1 [Chenopodium quinoa];XP_021755691.1 small ubiquitin-related modifier 1 [Chenopodium quinoa]	Small ubiquitin-related modifier	AT4G26840.1 small ubiquitin-like modifier 1	sp|P55852|SUMO1_ARATH Small ubiquitin-related modifier 1
24.753	24.7966	24.6971	24.9154		24.7363	24.8086	24.8606	24.6948						11	11	1	21.8	21.8	2.1	107.14	0	37.052	408750000	39	8	7	11	9	7	7	9	9	1	1	1	1	0	1	1	1	0.095176	0.854105	0.01544	0.260483	XP_021770075.1 probable glutamyl endopeptidase, chloroplastic [Chenopodium quinoa]	Dipeptidyl-peptidase, putative	AT2G47390.1 Prolyl oligopeptidase family protein	sp|Q8VZF3|CGEP_ARATH Probable glutamyl endopeptidase, chloroplastic
24.7816	24.6526	24.5667	25.1557		23.7662	23.828	23.6603	23.7861				+	C_S	9	9	2	22.6	22.6	6.2	57.615	0	34.564	280660000	22	6	6	7	5	5	4	9	4	2	1	2	2	0	1	2	0	3.57988	0.0022188	1.029	7.6366	XP_021717537.1 DEAD-box ATP-dependent RNA helicase 8-like isoform X2 [Chenopodium quinoa];XP_021717500.1 DEAD-box ATP-dependent RNA helicase 8-like isoform X2 [Chenopodium quinoa];XP_021717536.1 DEAD-box ATP-dependent RNA helicase 8-like isoform X1 [Chenop	ATP-dependent RNA helicase	AT4G00660.1 RNAhelicase-like 8	sp|Q8RXK6|RH8_ARATH DEAD-box ATP-dependent RNA helicase 8
24.75	24.9832	24.7192	24.6772		24.8196	24.8503	24.3962	25.0389						13	13	1	40.3	40.3	5.3	60.26	0	45.629	415980000	35	9	10	10	13	8	8	10	7	1	1	1	1	1	0	1	0	0.0135673	0.97635	0.00610876	0.0401932	XP_021773900.1 T-complex protein 1 subunit eta-like [Chenopodium quinoa]	T-complex protein 1 subunit eta	AT3G11830.1 TCP-1/cpn60 chaperonin family protein	sp|Q9SF16|TCPH_ARATH T-complex protein 1 subunit eta
24.4227	24.6031	25.0025	25.0511		25.7907	25.5723	26.0579	25.8805				+	C_S	7	3	3	65	36.8	36.8	13.103	0	77.76	765880000	33	3	3	3	3	3	3	3	3	3	3	3	3	3	3	3	3	2.92029	0.00634134	-1.05546	-5.75273	XP_021766778.1 cysteine proteinase inhibitor 1-like [Chenopodium quinoa]	Cysteine proteinase inhibitor	AT5G47550.1 Cystatin/monellin superfamily protein	sp|Q6TPK4|CYT1_ACTDE Cysteine proteinase inhibitor 1
24.5417	24.6086	24.9693	24.9554		23.6427	23.6383	24.1181	23.9226				+	C_S	12	12	2	22.5	22.5	5.4	109.76	0	47.075	304940000	26	8	7	9	10	7	7	9	5	1	0	1	2	1	0	2	0	2.93294	0.00622966	0.938297	5.78509	XP_021771527.1 eukaryotic translation initiation factor 3 subunit A-like [Chenopodium quinoa];XP_021772815.1 eukaryotic translation initiation factor 3 subunit A-like [Chenopodium quinoa];XP_021772814.1 eukaryotic translation initiation factor 3 subunit A-	Eukaryotic translation initiation factor 3 subunit A	AT4G11420.1 eukaryotic translation initiation factor 3A	sp|Q40554|EIF3A_TOBAC Eukaryotic translation initiation factor 3 subunit A
24.5653	24.767	24.8225	24.9194		25.1304	25.1963	25.5815	25.2077				+	C_S	7	7	7	17.3	17.3	17.3	82.131	0	38.073	554270000	48	7	7	7	6	7	6	6	7	7	7	7	6	7	6	6	7	2.16215	0.0239422	-0.510387	-4.0295	XP_021716547.1 subtilisin-like protease SBT1.4 [Chenopodium quinoa];XP_021720441.1 subtilisin-like protease SBT1.4 [Chenopodium quinoa]	Subtilisin-like protease	AT3G14067.1 Subtilase family protein	sp|Q9LVJ1|SBT14_ARATH Subtilisin-like protease SBT1.4
24.6511	24.7738	24.8034	24.8115		24.6283	24.508	24.4952	24.2763				+	C_S	10	10	10	27.2	27.2	27.2	67.614	0	39.913	377030000	36	8	6	10	10	6	5	9	8	8	6	10	10	6	5	9	8	1.86224	0.0399798	0.283004	3.44404	XP_021717796.1 pyrophosphate--fructose 6-phosphate 1-phosphotransferase subunit alpha [Chenopodium quinoa];XP_021753678.1 pyrophosphate--fructose 6-phosphate 1-phosphotransferase subunit alpha-like [Chenopodium quinoa]	Pyrophosphate--fructose 6-phosphate 1-phosphotransferase subunit alpha	AT1G76550.1 Phosphofructokinase family protein	sp|Q41140|PFPA_RICCO Pyrophosphate--fructose 6-phosphate 1-phosphotransferase subunit alpha
24.9428	24.9196	24.4964	24.6764		25.0462	25.2885	24.9848	25.0889						13	13	4	35.6	35.6	15.1	72.271	0	63.206	489540000	36	5	7	10	8	9	7	11	8	0	1	3	1	3	1	2	2	1.4771	0.0783647	-0.343267	-2.74901	XP_021757834.1 probable Xaa-Pro aminopeptidase P [Chenopodium quinoa]	Xaa-pro aminopeptidase, putative	AT4G36760.2 aminopeptidase P1	sp|F4JQH3|AMPP1_ARATH Aminopeptidase P1
24.918	24.8291	24.6795	24.6085		24.9832	24.8327	25.0258	24.8632						18	14	14	30.3	23.5	23.5	113.83	0	82.336	455380000	42	7	6	8	10	9	8	13	10	7	6	8	10	9	8	13	10	1.02733	0.172859	-0.167417	-1.98858	XP_021716292.1 ubiquitin-activating enzyme E1 1 isoform X2 [Chenopodium quinoa];XP_021716291.1 ubiquitin-activating enzyme E1 1 isoform X2 [Chenopodium quinoa];XP_021716290.1 ubiquitin-activating enzyme E1 1 isoform X1 [Chenopodium quinoa];XP_021716806.1 u	Ubiquitin-activating enzyme E1, putative	AT2G30110.1 ubiquitin-activating enzyme 1	sp|P93028|UBE11_ARATH Ubiquitin-activating enzyme E1 1
24.7538	24.4382	25.4163	24.4251		24.0468	24.0951	23.4064	24.6083						8	8	3	54	54	18.1	26.135	0	49.651	332190000	31	7	6	6	6	6	5	6	6	2	2	2	2	1	1	3	2	1.10958	0.149168	0.719192	2.12541	XP_021713432.1 ran-binding protein 1 homolog c-like [Chenopodium quinoa]	#N/A	#N/A	#N/A
24.4664	24.6187	24.7706	25.1686		24.5278	24.7083	25.3967	24.977						27	5	5	51.7	10.2	10.2	68.8	0	18.403	589700000	45	4	5	3	5	5	4	5	4	4	5	3	5	5	4	5	4	0.246437	0.667463	-0.146368	-0.605589	XP_021721273.1 uncharacterized protein LOC110688825 [Chenopodium quinoa]	Beta-glucosidase	AT5G20950.3 Glycosyl hydrolase family protein	sp|A7LXU3|BGH3B_BACO1 Beta-glucosidase BoGH3B
24.7321	24.758	24.7557	24.7711		24.6569	24.7537	24.9033	24.7337						7	7	3	30.4	30.4	13	40.523	0	52.87	420780000	39	5	6	7	7	7	7	7	7	1	3	3	3	3	3	3	3	0.0517424	0.916022	-0.00768757	-0.14735	XP_021772289.1 phosphoglycolate phosphatase 1B, chloroplastic-like [Chenopodium quinoa]	Phosphoglycolate phosphatase-like protein	AT5G36700.1 2-phosphoglycolate phosphatase 1	sp|P0DKC3|PGP1A_ARATH Phosphoglycolate phosphatase 1A, chloroplastic
24.5393	24.4109	25.3906	24.6672		23.5358	23.7141	23.8456	23.9484				+	C_S	26	2	2	73.5	8.4	8.4	44.384	0	22.698	305110000	27	2	2	2	2	2	2	2	2	2	2	2	2	2	2	2	2	2.23957	0.0211013	0.991025	4.1883	XP_021769276.1 aminomethyltransferase, mitochondrial [Chenopodium quinoa];XP_021769275.1 aminomethyltransferase, mitochondrial [Chenopodium quinoa];XP_021769274.1 aminomethyltransferase, mitochondrial [Chenopodium quinoa]	Aminomethyltransferase	AT1G11860.3 Glycine cleavage T-protein family	sp|P93256|GCST_MESCR Aminomethyltransferase, mitochondrial
25.205	24.8954	25.1356	23.7641		25.4588	25.4374	24.9164	25.5406						29	3	3	53.9	8.3	8.3	83.233	0	25.625	569080000	19	2	2	2	2	2	3	3	3	2	2	2	2	2	3	3	3	0.802811	0.250081	-0.588239	-1.61487	XP_021725012.1 beta-D-xylosidase 1-like [Chenopodium quinoa]	Beta xylosidase	AT5G49360.1 beta-xylosidase 1	sp|Q9FGY1|BXL1_ARATH Beta-D-xylosidase 1
24.7286	25.0856	24.2029	24.9506		25.9841	26.185	26.31	25.911				+	C_S	8	8	8	30.7	30.7	30.7	54.406	0	19.125	812200000	31	6	6	5	6	7	8	7	7	6	6	5	6	7	8	7	7	3.13338	0.00441745	-1.35562	-6.31602	XP_021753545.1 purple acid phosphatase 2-like isoform X1 [Chenopodium quinoa];XP_021753546.1 purple acid phosphatase 2-like isoform X2 [Chenopodium quinoa]	Purple acid phosphatase	AT2G16430.2 purple acid phosphatase 10	sp|Q9SDZ9|PPAF2_IPOBA Purple acid phosphatase 2
25.3066	24.9504	24.4133	24.2863		24.641	24.5374	24.7768	24.5414						8	8	8	12.1	12.1	12.1	106.08	0	27.168	405220000	26	4	6	7	7	7	6	8	7	4	6	7	7	7	6	8	7	0.184179	0.739484	0.115005	0.470868	XP_021720335.1 coatomer subunit beta-1 [Chenopodium quinoa];XP_021761899.1 coatomer subunit beta-1-like [Chenopodium quinoa]	Coatomer subunit beta	AT4G31480.3 Coatomer%2C beta subunit	sp|Q9SV21|COPB1_ARATH Coatomer subunit beta-1
24.8169	25.1654	24.4408	24.533		24.5014	24.5642	24.3928	24.5219						7	7	2	47.4	47.4	16.1	21.877	0	36.313	360310000	36	6	5	7	7	7	7	7	7	2	1	2	2	2	2	2	2	0.710622	0.294943	0.243952	1.45954	XP_021772761.1 GTP-binding protein SAR1A [Chenopodium quinoa];XP_021742666.1 GTP-binding protein SAR1A [Chenopodium quinoa]	GTP-binding protein SAR1A	AT4G02080.1 secretion-associated RAS super family 2	sp|O04834|SAR1A_ARATH GTP-binding protein SAR1A
25.0102	24.9092	24.0805	24.9214		24.8428	24.9586	24.8073	24.9923						5	5	5	18.9	18.9	18.9	37.945	0	31.035	410090000	23	5	5	5	5	4	4	4	4	5	5	5	5	4	4	4	4	0.324573	0.584181	-0.169912	-0.764385	XP_021738143.1 L-lactate dehydrogenase B-like [Chenopodium quinoa]	L-lactate dehydrogenase	AT4G17260.1 Lactate/malate dehydrogenase family protein	sp|P22988|LDHA_HORVU L-lactate dehydrogenase A
24.9927	24.9874	24.0627	24.8765		24.1479	24.2272	24.2944	24.1709						4	4	4	17.9	17.9	17.9	14.966	0	8.061	333990000	38	4	4	3	4	4	4	4	4	4	4	3	4	4	4	4	4	1.21157	0.126088	0.519732	2.29599	XP_021776162.1 uncharacterized protein LOC110739988 [Chenopodium quinoa];XP_021717089.1 uncharacterized protein LOC110684951 [Chenopodium quinoa]	Photosystem I reaction center subunit N	AT1G49975.1 photosystem I reaction center subunit N	sp|Q9SL03|CALS2_ARATH Callose synthase 2
25.2371	24.6528	24.6007	24.4205		24.2425	23.9283	24.1347	24.5812						9	9	9	37.5	37.5	37.5	58.966	0	50.092	321970000	22	5	4	5	9	2	3	5	6	5	4	5	9	2	3	5	6	1.19336	0.130029	0.506086	2.26543	XP_021748152.1 RAN GTPase-activating protein 2-like [Chenopodium quinoa];XP_021760436.1 RAN GTPase-activating protein 2-like [Chenopodium quinoa]	Ran GTPase activating protein 2	AT5G19320.1 RAN GTPase activating protein 2	sp|Q9M651|RAGP2_ARATH RAN GTPase-activating protein 2
24.6196	24.7177	24.6112	24.9574		24.0956	24.1295	24.2915	24.3307				+	C_S	11	11	1	39	39	2.6	50.763	0	23.186	342980000	35	8	8	9	10	8	10	9	8	1	1	0	1	0	1	1	0	2.68303	0.00946135	0.51463	5.16982	XP_021774799.1 eukaryotic translation initiation factor 2 subunit gamma-like [Chenopodium quinoa];XP_021774798.1 eukaryotic translation initiation factor 2 subunit gamma-like [Chenopodium quinoa]	Translation initiation factor 2	AT1G04170.1 eukaryotic translation initiation factor 2 gamma subunit	sp|P41091|IF2G_HUMAN Eukaryotic translation initiation factor 2 subunit 3
24.7151	24.5702	24.7065	24.8905		25.2774	25.2093	25.1163	25.3679				+	C_S	5	5	5	68.7	68.7	68.7	14.661	0	58.95	503130000	39	4	4	4	4	4	4	5	5	4	4	4	4	4	4	5	5	3.08308	0.00485369	-0.522163	-6.17947	YP_009380138.1 AtpE (chloroplast) [Chenopodium quinoa];ARV87364.1 ATP synthase CF1 epsilon subunit (chloroplast) [Chenopodium quinoa];ARS00941.1 AtpE (chloroplast) [Chenopodium quinoa]	ATP synthase epsilon chain	ATCG00470.1 ATP synthase epsilon chain	sp|P00833|ATPE_SPIOL ATP synthase epsilon chain, chloroplastic
24.7294	24.9173	24.7458	24.4727		24.9138	24.8843	24.5891	24.7172						5	5	5	24.3	24.3	24.3	41.329	0	75.571	489970000	30	4	4	4	4	4	4	5	4	4	4	4	4	4	4	5	4	0.198516	0.722905	-0.0598116	-0.502658	XP_021759378.1 enoyl-[acyl-carrier-protein] reductase [NADH] 1, chloroplastic-like [Chenopodium quinoa];XP_021775945.1 enoyl-[acyl-carrier-protein] reductase [NADH] 1, chloroplastic-like [Chenopodium quinoa];XP_021775944.1 enoyl-[acyl-carrier-protein] redu	Enoyl-[acyl-carrier-protein] reductase [NADH]	AT2G05990.1 NAD(P)-binding Rossmann-fold superfamily protein	sp|Q9SLA8|FABI_ARATH Enoyl-[acyl-carrier-protein] reductase [NADH], chloroplastic
24.786	24.514	24.7106	24.8476		23.749	23.5959	24.1558	23.7769				+	C_S	8	8	8	27.3	27.3	27.3	50.844	0	21.559	295800000	36	7	6	8	8	4	4	7	7	7	6	8	8	4	4	7	7	3.17321	0.00421454	0.895152	6.42583	XP_021761618.1 geranylgeranyl diphosphate reductase, chloroplastic-like [Chenopodium quinoa];XP_021733854.1 geranylgeranyl diphosphate reductase, chloroplastic-like [Chenopodium quinoa]	Geranylgeranyl reductase	AT1G74470.1 Pyridine nucleotide-disulfide oxidoreductase family protein	sp|Q9ZS34|CHLP_TOBAC Geranylgeranyl diphosphate reductase, chloroplastic
24.4772	24.5779	24.7795	25.0095		25.1313	25.0022	25.3257	25.1516				+	C_S	9	9	9	41	41	41	35.867	0	52.465	536060000	38	5	7	8	6	9	8	9	9	5	7	8	6	9	8	9	9	1.76733	0.0471834	-0.441649	-3.26751	XP_021726359.1 peroxidase 3-like [Chenopodium quinoa];XP_021740467.1 peroxidase 3-like [Chenopodium quinoa]	Peroxidase	AT1G05260.1 Peroxidase superfamily protein	sp|O23044|PER3_ARATH Peroxidase 3
24.5387	24.4723	24.8635	24.933		23.5869	23.9236	24.5908	23.531						8	8	4	30.5	30.5	15.9	26.2	0	14.398	328400000	25	7	8	7	8	7	7	7	6	3	4	4	4	4	4	4	3	1.59002	0.0642717	0.793814	2.9473	XP_021735784.1 60S ribosomal protein L6-like [Chenopodium quinoa];XP_021739108.1 60S ribosomal protein L6-like [Chenopodium quinoa];XP_021776423.1 60S ribosomal protein L6 [Chenopodium quinoa]	60S ribosomal protein L6	AT1G74050.1 Ribosomal protein L6 family protein	sp|P34091|RL6_MESCR 60S ribosomal protein L6
24.7494	24.9274	24.577	24.5413		24.8277	24.9807	24.6547	25.1351						7	2	2	43.9	18.7	18.7	25.376	0	66.27	431800000	34	2	2	2	2	2	2	2	2	2	2	2	2	2	2	2	2	0.721061	0.289937	-0.200766	-1.47723	XP_021718868.1 heme-binding protein 2-like [Chenopodium quinoa]	Heme binding protein 2	AT1G17100.1 SOUL heme-binding family protein	sp|Q9Y5Z4|HEBP2_HUMAN Heme-binding protein 2
24.9056	24.5151	24.7562	24.5903		24.3246	24.5235	24.392	24.2628						17	17	4	20.5	20.5	4.3	122.01	0	55.495	391900000	36	8	9	12	16	9	9	16	11	1	1	2	4	1	1	3	1	1.64759	0.0576417	0.316077	3.05	XP_021765995.1 guanylate-binding protein 3-like [Chenopodium quinoa]	Guanylate-binding family protein	AT5G46070.1 Guanylate-binding family protein	sp|P32456|GBP2_HUMAN Guanylate-binding protein 2
24.8326	25.2508	23.9577	24.7057		23.8785	23.7583	23.649	23.1805				+	C_S	5	5	5	17.5	17.5	17.5	46.136	0	28.818	268610000	15	4	5	4	5	2	3	5	4	4	5	4	5	2	3	5	4	1.86819	0.0395409	1.07016	3.45523	XP_021735259.1 protein disulfide isomerase-like 2-3 [Chenopodium quinoa];XP_021724558.1 protein disulfide isomerase-like 2-3 [Chenopodium quinoa]	Protein disulfide isomerase-like protein	AT1G04980.1 PDI-like 2-2	sp|Q67UF5|PDI23_ORYSJ Protein disulfide isomerase-like 2-3
24.6359	24.5198	24.6305	24.9562		24.714	24.5997	25.1534	24.6853						6	6	6	31.2	31.2	31.2	28.198	0	20.706	442060000	31	5	5	5	5	5	5	6	5	5	5	5	5	5	5	6	5	0.271672	0.638323	-0.102501	-0.657975	XP_021716631.1 universal stress protein PHOS32-like isoform X2 [Chenopodium quinoa];XP_021725995.1 universal stress protein PHOS32-like isoform X2 [Chenopodium quinoa];XP_021725994.1 universal stress protein PHOS32-like isoform X1 [Chenopodium quinoa];XP_0	Universal stress family protein	AT1G11360.1 Adenine nucleotide alpha hydrolases-like superfamily protein	sp|Q8L4N1|PHO34_ARATH Universal stress protein PHOS34
24.0649	24.855	25.1269	24.6789		23.5292	24.0165	24.4097	23.6427						10	9	8	47.1	47.1	44.1	29.787	0	33.001	315220000	25	7	8	8	9	6	8	7	6	6	7	7	8	5	7	6	5	1.39047	0.0916547	0.781884	2.59942	XP_021775698.1 14-3-3-like protein D [Chenopodium quinoa];XP_021718413.1 14-3-3-like protein D [Chenopodium quinoa]	14-3-3 protein, putative	AT2G42590.3 general regulatory factor 9	sp|Q96453|1433D_SOYBN 14-3-3-like protein D
24.8876	24.7825	24.4253	24.5932		23.5743	23.5619	23.8447	23.423				+	C_S	7	7	5	20.7	20.7	16.1	56.5	0	12.945	294260000	22	7	6	7	7	6	6	7	6	5	4	5	5	4	4	5	4	3.66995	0.00191518	1.07118	7.92869	XP_021748052.1 extensin-like [Chenopodium quinoa]	vegetative cell wall protein gp1-like	AT2G46630.1 serine/arginine repetitive matrix protein	0
24.8291	25.1052	24.3266	24.4253		24.4167	24.3105	23.2753	23.7523						14	4	4	45.3	11.1	11.1	41.937	0	19.605	279150000	20	4	4	4	4	2	3	3	3	4	4	4	4	2	3	3	3	1.20516	0.127249	0.732858	2.28523	XP_021714736.1 GDSL esterase/lipase At1g33811-like [Chenopodium quinoa]	GDSL esterase/lipase	AT1G33811.1 GDSL-like Lipase/Acylhydrolase superfamily protein	sp|Q8L5Z1|GDL17_ARATH GDSL esterase/lipase At1g33811
24.8135	24.6139	24.4766	24.7613		25.0526	25.1032	25.4036	25.293				+	C_S	11	11	3	43.7	43.7	9.5	35.64	0	60.014	503180000	36	7	4	7	6	10	8	10	8	2	2	3	2	3	3	3	3	2.5631	0.0117628	-0.546765	-4.89135	XP_021753125.1 uncharacterized protein LOC110718574 isoform X2 [Chenopodium quinoa];XP_021753124.1 uncharacterized protein LOC110718574 isoform X1 [Chenopodium quinoa]	Ubiquinone/menaquinone biosynthesis C-methyltransferase UbiE	AT1G30760.2 FAD-binding Berberine family protein	sp|Q93ZA3|BBE13_ARATH Berberine bridge enzyme-like 13
24.6463	24.5947	24.6123	24.7918		24.9885	24.9179	25.146	25.0957				+	C_S	10	10	7	27.6	27.6	20.6	41.593	0	35.149	507120000	31	7	7	7	9	7	7	10	9	5	6	5	6	5	5	7	7	2.82081	0.00759858	-0.375754	-5.50294	XP_021738483.1 serine/threonine-protein kinase SRK2E-like isoform X1 [Chenopodium quinoa];XP_021731706.1 serine/threonine-protein kinase SRK2E [Chenopodium quinoa];XP_021738484.1 serine/threonine-protein kinase SRK2E-like isoform X2 [Chenopodium quinoa]	Serine/threonine protein kinase	AT4G33950.1 Protein kinase superfamily protein	sp|Q940H6|SRK2E_ARATH Serine/threonine-protein kinase SRK2E
24.7016	24.5654	25.0077	24.3678		23.8423	23.7253	23.5963	23.8856				+	C_S	10	10	10	50.3	50.3	50.3	32.371	0	21.988	298350000	23	6	8	8	9	5	5	6	6	6	8	8	9	5	5	6	6	3.02186	0.00538364	0.898284	6.0163	XP_021765058.1 mediator of RNA polymerase II transcription subunit 36a-like [Chenopodium quinoa];XP_021726696.1 mediator of RNA polymerase II transcription subunit 36a-like [Chenopodium quinoa]	rRNA 2'-O-methyltransferase fibrillarin 2	AT4G25630.1 fibrillarin 2	sp|Q94AH9|MD36A_ARATH Mediator of RNA polymerase II transcription subunit 36a
24.5903	24.6958	24.6406	24.7059		24.6949	24.7616	24.4047	24.4805						5	5	5	37.6	37.6	37.6	26.037	0	31.48	402780000	34	5	4	5	5	4	4	5	4	5	4	5	5	4	4	5	4	0.350881	0.55735	0.0727081	0.815811	XP_021773810.1 succinate dehydrogenase subunit 5, mitochondrial-like [Chenopodium quinoa];XP_021743143.1 succinate dehydrogenase subunit 5, mitochondrial-like [Chenopodium quinoa]	Succinate dehydrogenase subunit 5, mitochondrial	AT1G47420.1 succinate dehydrogenase 5	sp|Q9SX77|SDH5_ARATH Succinate dehydrogenase subunit 5, mitochondrial
24.5596	24.6736	24.6676	24.7256		24.8013	24.8053	24.8967	24.5972						13	13	13	24.3	24.3	24.3	82.092	0	38.308	412890000	47	7	9	10	11	8	10	11	8	7	9	10	11	8	10	11	8	0.818126	0.243883	-0.118488	-1.6405	XP_021745252.1 eukaryotic translation initiation factor 3 subunit B-like [Chenopodium quinoa];XP_021742050.1 eukaryotic translation initiation factor 3 subunit B-like [Chenopodium quinoa]	Eukaryotic translation initiation factor 3 subunit B	AT5G27640.2 translation initiation factor 3B1	sp|Q9C5Z1|EIF3B_ARATH Eukaryotic translation initiation factor 3 subunit B
24.7928	24.5414	24.4804	24.782		22.2519	22.7183	23.196	23.0004				+	C_S	5	5	3	29.9	29.9	16.8	20.207	0	29.245	219540000	19	4	4	5	5	3	4	3	3	2	2	3	3	2	2	2	2	3.81891	0.00147573	1.85749	8.43261	XP_021766721.1 40S ribosomal protein S10-1-like [Chenopodium quinoa];XP_021723232.1 40S ribosomal protein S10-3-like [Chenopodium quinoa]	40S ribosomal protein S10-like	AT4G25740.1 RNA binding Plectin/S10 domain-containing protein	sp|P0DKK8|RS10A_ORYSJ 40S ribosomal protein S10-1
24.5937	24.6821	24.5742	24.7442		24.819	24.7284	24.9561	25.1008						7	7	3	35.4	35.4	15.1	49.084	0	77.119	464400000	43	5	5	5	4	5	6	6	5	3	3	2	2	2	3	2	2	1.50096	0.0751389	-0.252551	-2.79059	XP_021723889.1 aspartyl protease family protein 2-like [Chenopodium quinoa]	aspartyl protease family protein 2	AT3G25700.1 Eukaryotic aspartyl protease family protein	sp|Q9LTW4|NANA_ARATH Aspartic proteinase NANA, chloroplast
24.6005	24.7894	24.4508	24.7309		25.2394	25.1404	24.9054	25.0454				+	C_S	12	11	2	44.6	40.6	8.6	34.254	0	38.282	461900000	45	8	10	7	10	7	9	8	9	1	2	1	1	0	1	1	2	2.26826	0.0200192	-0.439742	-4.24802	XP_021742307.1 cysteine synthase [Chenopodium quinoa];XP_021742306.1 cysteine synthase [Chenopodium quinoa]	Cysteine synthase	AT4G14880.1 O-acetylserine (thiol) lyase (OAS-TL) isoform A1	sp|Q00834|CYSK_SPIOL Cysteine synthase
24.7116	24.9028	24.1647	24.7813		24.3173	24.1027	24.1883	23.9756						6	6	6	34.4	34.4	34.4	30.05	0	15.651	337320000	38	5	6	6	5	4	4	5	6	5	6	6	5	4	4	5	6	1.48865	0.0768828	0.494149	2.76912	XP_021755595.1 uncharacterized protein At1g32220, chloroplastic-like [Chenopodium quinoa];XP_021762108.1 uncharacterized protein At1g32220, chloroplastic-like [Chenopodium quinoa]	NAD(P)-binding protein	AT5G10730.1 NAD(P)-binding Rossmann-fold superfamily protein	sp|Q9FVR6|Y1222_ARATH Uncharacterized protein At1g32220, chloroplastic
24.8614	24.7531	24.3707	24.5731		25.1341	25.2039	25.2762	25.1373				+	C_S	11	4	4	43.7	15.8	15.8	38.106	0	20.724	614060000	39	4	3	4	4	4	4	3	4	4	3	4	4	4	4	3	4	2.55243	0.0120082	-0.5483	-4.86708	XP_021743586.1 thylakoid lumenal 29 kDa protein, chloroplastic-like [Chenopodium quinoa]	Peroxidase, putative	AT4G09010.3 ascorbate peroxidase 4	sp|Q9THX6|TL29_SOLLC Thylakoid lumenal 29 kDa protein, chloroplastic
24.2981	24.5876	24.6725	24.9994		24.4966	24.5814	24.8889	24.3045						10	10	3	25.8	25.8	8.6	58.811	0	26.518	416350000	35	7	8	7	9	9	9	10	10	2	3	3	3	3	3	3	3	0.144074	0.789392	0.0715561	0.379094	XP_021725402.1 ATP-dependent 6-phosphofructokinase 5, chloroplastic-like [Chenopodium quinoa]	ATP-dependent 6-phosphofructokinase	AT2G22480.1 phosphofructokinase 5	sp|Q8VYN6|PFKA5_ARATH ATP-dependent 6-phosphofructokinase 5, chloroplastic
24.7178	24.3556	24.6402	24.837		25.32	25.5098	25.5331	25.505				+	C_S	13	13	3	51.3	51.3	14.2	41.271	0	34.108	576870000	46	5	4	9	10	9	9	12	11	1	0	0	1	1	1	2	3	3.47194	0.00263608	-0.829339	-7.2985	XP_021760951.1 alcohol dehydrogenase 1 [Chenopodium quinoa]	Alcohol dehydrogenase	AT1G77120.1 alcohol dehydrogenase 1	sp|P12886|ADH1_PEA Alcohol dehydrogenase 1
24.7325	24.574	24.5323	24.7076		24.8597	24.8666	24.8085	24.7384						7	7	7	30	30	30	41.524	0	53.424	416470000	36	6	7	7	7	7	4	7	6	6	7	7	7	7	4	7	6	1.71095	0.0520882	-0.181694	-3.16441	XP_021728253.1 thioredoxin reductase NTRB-like [Chenopodium quinoa]	Thioredoxin reductase	AT2G17420.1 NADPH-dependent thioredoxin reductase A	sp|Q39242|TRXB2_ARATH Thioredoxin reductase 2
24.373	24.1334	24.8842	25.1143		23.2939	23.1776	24.0788	23.263				+	C_S	3	3	3	28.8	28.8	28.8	14.077	0	5.012	290280000	24	3	3	3	3	3	3	3	3	3	3	3	3	3	3	3	3	2.04953	0.0292381	1.17292	3.80436	XP_021747316.1 60S ribosomal protein L22-3 [Chenopodium quinoa];XP_021747315.1 60S ribosomal protein L22-3 [Chenopodium quinoa];XP_021729592.1 60S ribosomal protein L22-3 [Chenopodium quinoa];XP_021729570.1 60S ribosomal protein L22-3 [Chenopodium quinoa]	60S ribosomal protein L22, putative	AT3G05560.1 Ribosomal L22e protein family	sp|Q9M9W1|RL222_ARATH 60S ribosomal protein L22-2
24.8466	24.7585	24.4457	24.4479		24.7962	24.866	24.8822	24.805						10	10	1	14.5	14.5	0.9	114.37	0	59.764	446000000	29	5	4	6	7	5	6	10	6	1	0	1	1	0	0	1	0	1.03297	0.171926	-0.212694	-1.99795	XP_021760754.1 zinc finger BED domain-containing protein DAYSLEEPER-like [Chenopodium quinoa];XP_021760753.1 zinc finger BED domain-containing protein DAYSLEEPER-like [Chenopodium quinoa]	zinc finger BED domain-containing protein DAYSLEEPER-like	AT3G42170.1 BED zinc finger and hAT dimerization domain-containing protein DAYSLEEPER	sp|Q9M2N5|DSLE_ARATH Zinc finger BED domain-containing protein DAYSLEEPER
24.8704	24.5245	24.3721	24.7279		25.4987	25.5768	25.0154	25.4849				+	C_S	9	5	5	40	25.4	25.4	39.896	0	27.706	522320000	24	3	5	3	3	4	4	5	4	3	5	3	3	4	4	5	4	2.41916	0.015059	-0.770225	-4.5703	XP_021735257.1 GDSL esterase/lipase At4g26790-like [Chenopodium quinoa]	GDSL esterase/lipase	AT4G26790.1 GDSL-like Lipase/Acylhydrolase superfamily protein	sp|Q8VY93|GDL66_ARATH GDSL esterase/lipase At4g26790
24.8634	24.7892	24.4345	24.4047		24.7768	24.5768	24.0925	24.7481						9	9	9	29.4	29.4	29.4	61.097	0	55.291	360020000	38	7	4	7	5	5	4	8	7	7	4	7	5	5	4	8	7	0.142849	0.789901	0.0744004	0.376217	XP_021715800.1 amidophosphoribosyltransferase, chloroplastic-like [Chenopodium quinoa];XP_021744098.1 amidophosphoribosyltransferase, chloroplastic-like [Chenopodium quinoa]	Amidophosphoribosyltransferase	AT4G34740.1 GLN phosphoribosyl pyrophosphate amidotransferase 2	sp|Q9STG9|ASE2_ARATH Amidophosphoribosyltransferase 2, chloroplastic
24.5933	24.3746	24.8073	24.6995		24.4152	24.5043	24.8574	24.6093						21	19	17	24.6	22.3	20.1	110.3	0	45.292	421890000	42	8	9	10	15	11	8	17	10	7	9	9	13	11	8	16	10	0.0588943	0.904608	0.0221357	0.166565	XP_021770907.1 LOW QUALITY PROTEIN: chaperone protein ClpB3, chloroplastic-like [Chenopodium quinoa];XP_021770041.1 chaperone protein ClpB3, chloroplastic-like [Chenopodium quinoa]	Chaperone clpb, putative	AT5G15450.1 casein lytic proteinase B3	sp|Q9LF37|CLPB3_ARATH Chaperone protein ClpB3, chloroplastic
24.6765	24.6853	24.5874	24.4997		24.4444	24.3927	24.3536	24.3541				+	C_S	8	8	8	36.4	36.4	36.4	36.295	0	36.979	324650000	31	4	7	6	7	6	5	5	6	4	7	6	7	6	5	5	6	2.45892	0.0142011	0.226031	4.65762	XP_021725437.1 peroxidase 17-like [Chenopodium quinoa];XP_021725436.1 peroxidase 17-like [Chenopodium quinoa];XP_021758489.1 peroxidase 17-like [Chenopodium quinoa]	Peroxidase	AT2G22420.1 Peroxidase superfamily protein	sp|Q9SJZ2|PER17_ARATH Peroxidase 17
24.8412	25.071	24.0692	24.464		20.3666	20.7478	20.8879	22.7091				+	C_S	5	5	5	42.7	42.7	42.7	24.547	0	13.353	154160000	23	5	5	5	5	1	1	0	2	5	5	5	5	1	1	0	2	3.03853	0.00525163	3.43352	6.0604	XP_021717383.1 germin-like protein [Chenopodium quinoa]	Germin-like protein subfamily 1 member 1	AT4G14630.1 germin-like protein 9	sp|P45852|GLP1_MESCR Germin-like protein
24.3855	24.8442	24.5724	24.6032		24.733	24.6144	25.1079	24.8193						27	4	4	52.5	11.5	11.5	81.635	0	60.218	421930000	28	4	4	4	4	4	4	3	4	4	4	4	4	4	4	3	4	0.757991	0.270811	-0.217315	-1.53959	XP_021754957.1 NADH dehydrogenase [ubiquinone] iron-sulfur protein 1, mitochondrial-like [Chenopodium quinoa]	NADH-ubiquinone oxidoreductase subunit	AT5G37510.2 NADH-ubiquinone dehydrogenase	sp|Q43644|NDUS1_SOLTU NADH dehydrogenase [ubiquinone] iron-sulfur protein 1, mitochondrial
24.4125	24.7218	24.6246	24.6405		23.6333	23.6883	24.4198	23.6792				+	C_S	4	4	4	22.1	22.1	22.1	28.1	0	48.25	289950000	17	4	4	4	4	3	3	4	3	4	4	4	4	3	3	4	3	2.01028	0.031337	0.744726	3.72744	XP_021771641.1 uncharacterized protein LOC110735765 isoform X2 [Chenopodium quinoa];XP_021771640.1 uncharacterized protein LOC110735765 isoform X1 [Chenopodium quinoa];XP_021760969.1 uncharacterized protein LOC110725808 [Chenopodium quinoa]	Alkyl hydroperoxide reductase	AT1G21350.5 Thioredoxin superfamily protein	sp|Q9WU38|SCNNB_MOUSE Amiloride-sensitive sodium channel subunit beta
24.5782	24.4889	24.6262	24.7013		24.2315	23.9384	24.0799	24.0898				+	C_S	13	13	13	17.3	17.3	17.3	109.01	0	24.098	326610000	24	11	8	10	13	7	7	9	8	11	8	10	13	7	7	9	8	3.33455	0.0031993	0.513746	6.88603	XP_021729766.1 26S proteasome non-ATPase regulatory subunit 1 homolog A-like [Chenopodium quinoa];XP_021747325.1 26S proteasome non-ATPase regulatory subunit 1 homolog A-like [Chenopodium quinoa];XP_021750588.1 26S proteasome non-ATPase regulatory subunit	26S proteasome non-ATPase regulatory subunit 1 homolog	AT2G32730.1 26S proteasome regulatory complex%2C non-ATPase subcomplex%2C Rpn2/Psmd1 subunit	sp|O48844|PSD1A_ARATH 26S proteasome non-ATPase regulatory subunit 1 homolog A
24.8437	24.2405	24.7934	24.5143		24.8332	24.8095	24.9478	25.0321						11	11	3	41.3	41.3	9.1	54.568	0	49.81	449420000	27	6	3	8	8	7	6	10	8	1	1	1	2	1	2	3	2	1.07502	0.158738	-0.30767	-2.06786	XP_021716542.1 aldehyde dehydrogenase family 7 member B4 [Chenopodium quinoa];XP_021716541.1 aldehyde dehydrogenase family 7 member B4 [Chenopodium quinoa]	Aldehyde dehydrogenase	AT1G54100.1 aldehyde dehydrogenase 7B4	sp|Q9SYG7|AL7B4_ARATH Aldehyde dehydrogenase family 7 member B4
24.7803	24.7972	24.3378	24.4672		25.5519	25.2854	25.6326	25.1418				+	C_S	5	5	2	31.4	31.4	14.7	21.876	0	21.842	616980000	35	5	4	4	4	4	4	5	4	2	2	1	2	2	2	2	2	2.60387	0.0108816	-0.807256	-4.98487	XP_021731358.1 temperature-induced lipocalin-1-like [Chenopodium quinoa]	Outer membrane lipoprotein blc	AT5G58070.1 temperature-induced lipocalin	sp|Q9FGT8|TIL_ARATH Temperature-induced lipocalin-1
24.2955	24.4568	24.5274	25.0787		24.0282	23.8949	24.5848	24.1025						8	8	4	72.8	72.8	44.9	16.352	0	14.194	341250000	15	6	7	8	7	5	6	7	5	3	3	4	4	1	2	4	2	0.989172	0.183509	0.437039	1.9252	XP_021746964.1 uncharacterized protein LOC110712819 [Chenopodium quinoa]	cAMP-regulated phosphoprotein-like protein	AT1G69510.1 cAMP-regulated phosphoprotein 19-related protein	sp|Q39013|NAC2_ARATH NAC domain-containing protein 2
24.6417	24.835	24.3691	24.5068		24.8926	25.2175	24.9698	25.0476				+	C_S	10	10	2	35.5	35.5	4.6	42.546	0	51.358	460440000	30	6	6	5	7	7	7	9	8	1	1	1	1	1	1	2	1	1.97547	0.0330877	-0.443746	-3.65987	XP_021718729.1 serpin-ZX-like [Chenopodium quinoa]	Serpin-like protein	AT1G47710.2 Serine protease inhibitor (SERPIN) family protein	sp|Q9S7T8|SPZX_ARATH Serpin-ZX
24.5638	24.7124	24.4499	24.625		24.5225	24.5542	24.4816	24.6125						3	3	3	19.4	19.4	19.4	30.427	0	22.325	352540000	30	3	3	3	3	3	3	3	3	3	3	3	3	3	3	3	3	0.307701	0.601248	0.0450745	0.73091	XP_021761594.1 ribulose-phosphate 3-epimerase, chloroplastic [Chenopodium quinoa];XP_021733873.1 ribulose-phosphate 3-epimerase, chloroplastic-like [Chenopodium quinoa]	Ribulose-phosphate 3-epimerase	AT5G61410.1 D-ribulose-5-phosphate-3-epimerase	sp|Q43157|RPE_SPIOL Ribulose-phosphate 3-epimerase, chloroplastic
24.6921	22.9962	25.7053	24.9483		20.5948	20.7586	21.2124	20.9613				+	C_S	10	2	2	39.6	13.2	13.2	26.29	0	12.902	202960000	13	2	2	2	2	2	2	1	2	2	2	2	2	2	2	1	2	3.13073	0.00443234	3.70372	6.30878	XP_021720617.1 inactive protein RESTRICTED TEV MOVEMENT 2-like [Chenopodium quinoa]	Protein restricted tev movement 2	AT2G27140.1 HSP20-like chaperones superfamily protein	sp|D5K211|RTM2A_ARATH Inactive protein RESTRICTED TEV MOVEMENT 2
24.5263	24.3354	24.763	24.7163		21.0842	22.1543	23.3113	22.7567				+	C_S	3	3	3	32.9	32.9	32.9	16.178	0	9.3238	211940000	16	3	3	3	3	1	3	2	2	3	3	3	3	1	3	2	2	2.45124	0.0143746	2.25864	4.64066	XP_021739819.1 calvin cycle protein CP12-3, chloroplastic-like [Chenopodium quinoa]	Calvin cycle protein CP12, chloroplastic	AT1G76560.1 CP12 domain-containing protein 3	sp|Q9C9K2|CP123_ARATH Calvin cycle protein CP12-3, chloroplastic
24.5701	25.1878	24.2336	24.3479		20.3591	21.8539	23.0337	23.9945						3	3	3	19	19	19	22.903	0	15.372	217840000	15	3	2	3	2	1	1	2	1	3	2	3	2	1	1	2	1	1.50641	0.0747698	2.27456	2.8001	XP_021772338.1 photosystem I reaction center subunit XI, chloroplastic [Chenopodium quinoa];XP_021734381.1 photosystem I reaction center subunit XI, chloroplastic-like [Chenopodium quinoa]	Photosystem I reaction center subunit XI	AT4G12800.2 photosystem I subunit l	sp|Q41385|PSAL_SPIOL Photosystem I reaction center subunit XI, chloroplastic
24.3722	24.3878	24.5025	25.0546		23.1118	23.2079	23.4275	23.1043				+	C_S	9	9	9	22.7	22.7	22.7	61.519	0	19.659	319500000	19	5	5	7	7	3	4	7	5	5	5	7	7	3	4	7	5	3.59458	0.00216686	1.36638	7.68364	XP_021761666.1 probable aldehyde dehydrogenase [Chenopodium quinoa];XP_021733794.1 probable aldehyde dehydrogenase [Chenopodium quinoa]	Aldehyde dehydrogenase	AT5G62530.1 aldehyde dehydrogenase 12A1	sp|Q40255|ALDH_LINUS Probable aldehyde dehydrogenase
25.0101	23.6141	24.5653	25.1149		26.7667	26.4944	26.6779	26.5122				+	C_S	13	13	4	49.7	49.7	17.6	48.469	0	59.264	961000000	46	6	5	8	5	8	10	12	11	0	0	1	0	2	2	4	3	2.95684	0.00596476	-2.03667	-5.84656	XP_021744069.1 choline monooxygenase, chloroplastic [Chenopodium quinoa]	Choline monooxygenase	AT4G29890.1 choline monooxygenase%2C putative (CMO-like)	sp|Q9LKN0|CHMO_ATRHO Choline monooxygenase, chloroplastic
24.9055	24.5221	24.505	24.3607		24.2292	24.0435	24.1041	24.0093				+	C_S	9	9	8	40.7	40.7	38.5	41.403	0	67.491	264350000	26	6	6	6	7	6	6	4	8	6	6	6	7	5	5	4	7	2.03719	0.0299793	0.476788	3.7801	XP_021766358.1 acetyl-CoA acetyltransferase, cytosolic 1-like [Chenopodium quinoa];XP_021766357.1 acetyl-CoA acetyltransferase, cytosolic 1-like [Chenopodium quinoa];XP_021746263.1 acetyl-CoA acetyltransferase, cytosolic 1 [Chenopodium quinoa];XP_021746262	3-ketoacyl-CoA thiolase	AT5G48230.2 acetoacetyl-CoA thiolase 2	sp|Q8S4Y1|THIC1_ARATH Acetyl-CoA acetyltransferase, cytosolic 1
[truncated: 1,285 more rows]
[truncated: 3 more columns]

## Sheet: Upregulated proteins
LFQ intensity C1	LFQ intensity C2	LFQ intensity C3	LFQ intensity C4		LFQ intensity S1	LFQ intensity S2	LFQ intensity S3	LFQ intensity S4		Fold change	Potential contaminant	Student's T-test Significant C_S	Student's T-test significant	Peptides	Razor + unique peptides	Unique peptides	Sequence coverage [%]	Unique + razor sequence coverage [%]	Unique sequence coverage [%]	Mol. weight [kDa]	Q-value	Score	Intensity	MS/MS count	Razor + unique peptides C1	Razor + unique peptides C2	Razor + unique peptides C3	Razor + unique peptides C4	Razor + unique peptides S1	Razor + unique peptides S2	Razor + unique peptides S3	Razor + unique peptides S4	Unique peptides C1	Unique peptides C2	Unique peptides C3	Unique peptides C4	Unique peptides S1	Unique peptides S2	Unique peptides S3	Unique peptides S4	-Log Student's T-test p-value C_S	Student's T-test q-value C_S	Fasta headers
[truncated: 195 more rows]

[truncated: 6 more sheets: Downregulated proteins, Signaling proteins, Transporter proteins, GO term total proteins, GO term upregulated proteins, GO term downregulated proteins]
